# Supplementary material for: Demographic recruitment bias of adults in United States randomized clinical trials by disease categories between 2008 to 2019: a systematic review and meta-analysis
Source: Sci Rep. 2023 Jan 2;13:42. doi: 10.1038/s41598-022-23664-1 (PMC9807581; doi:10.1038/s41598-022-23664-1)
Supplement: Supplementary file 3 — Supplementary Information 3. [file 41598_2022_23664_MOESM3_ESM.xlsx]

## Sheet: Sheet1
ClinTrial: NCTNum	QualityScore	Phase2	Phase3	Multi.Inst	Masking	Year	Cat.Disease	Subcat.Disease	RaceReported
NCT00654147	0	1	0	0	0	2008	1	22	1
NCT00752856	1	1	0	1	0	2008	1	22	1
NCT00708110	0	1	0	1	2	2008	1	22	1
NCT00784147	0	1	0	1	4	2008	1	22	1
NCT00594880	0	1	0	1	0	2008	1	22	0
NCT00764465	0	1	0	0	0	2008	1	22	0
NCT00642707	0	1	0	0	3	2008	1	22	0
NCT00727597	0	0	1	0	0	2008	1	22	0
NCT00892437	1	1	0	1	3	2009	1	22	1
NCT00851786	1	1	0	1	3	2009	1	22	1
NCT00920426	0	1	0	1	2	2009	1	22	1
NCT00976404	0	1	0	1	0	2009	1	22	1
NCT00869557	0	1	0	1	4	2009	1	22	1
NCT00833781	0	1	0	0	3	2009	1	22	0
NCT00864916	0	1	0	0	4	2009	1	22	0
NCT00848211	0	1	0	0	4	2009	1	22	0
NCT00796822	0	1	0	0	4	2009	1	22	0
NCT01001767	0	1	0	0	3	2009	1	22	0
NCT01046682	0	1	0	0	1	2009	1	22	0
NCT00819390	0	1	0	1	4	2009	1	22	0
NCT01354314	0	1	0	0	3	2010	1	22	1
NCT01254877	0	1	0	0	2	2010	1	22	1
NCT01095796	1	0	1	1	4	2010	1	22	1
NCT01245647	0	1	0	1	4	2010	1	22	0
NCT01093651	0	1	1	0	2	2010	1	22	0
NCT01093417	0	1	0	0	3	2010	1	22	0
NCT00844519	0	0	1	0	4	2010	1	22	0
NCT01375010	0	1	0	0	3	2011	1	22	1
NCT01426438	1	1	0	1	0	2011	1	22	1
NCT01227044	1	1	1	1	4	2011	1	22	1
NCT01228318	0	1	0	0	3	2011	1	22	1
NCT01351025	1	1	0	1	3	2011	1	22	1
NCT01164722	1	0	1	1	0	2011	1	22	1
NCT01403051	1	1	0	1	2	2011	1	22	1
NCT01312181	1	1	0	1	1	2011	1	22	1
NCT03019783	0	1	1	0	3	2011	1	22	1
NCT01218802	0	1	0	0	3	2011	1	22	1
NCT01335191	0	1	0	0	4	2011	1	22	0
NCT01466595	0	1	0	1	0	2011	1	22	0
NCT01246401	0	1	0	1	4	2011	1	22	0
NCT01497899	0	1	0	1	2	2011	1	22	0
NCT01565850	1	1	0	1	2	2012	1	22	1
NCT01625091	1	0	1	1	4	2012	1	22	1
NCT01710137	0	0	1	0	2	2012	1	22	1
NCT01686503	1	1	0	0	1	2012	1	22	1
NCT01568892	0	0	1	1	4	2012	1	22	1
NCT01552694	0	0	1	0	3	2012	1	22	1
NCT01505114	1	1	0	1	3	2012	1	22	1
NCT01962961	0	1	0	0	4	2013	1	22	1
NCT01866826	1	1	0	1	3	2013	1	22	1
NCT01860807	0	1	0	0	3	2013	1	22	1
NCT01500096	0	1	0	0	4	2013	1	22	0
NCT02068846	0	0	1	0	3	2014	1	22	1
NCT02022657	1	1	0	1	0	2014	1	22	1
NCT02121756	0	1	0	0	4	2014	1	22	1
NCT01928927	1	1	0	1	0	2014	1	22	1
NCT01830595	0	1	0	0	4	2014	1	22	1
NCT01933594	1	1	0	1	3	2014	1	22	1
NCT01969058	1	1	0	1	0	2014	1	22	1
NCT02038881	1	1	0	1	0	2014	1	22	1
NCT02263326	1	0	1	1	0	2014	1	22	1
NCT02049307	1	1	0	1	4	2014	1	22	1
NCT02155985	1	1	0	1	2	2014	1	22	1
NCT02076178	0	1	0	1	2	2014	1	22	1
NCT02071095	0	1	0	0	2	2014	1	22	0
NCT01949116	0	1	0	1	4	2014	1	22	0
NCT02339415	1	1	0	1	4	2015	1	22	1
NCT02513771	1	1	0	1	2	2015	1	22	1
NCT02397694	1	1	0	1	2	2015	1	22	1
NCT02578706	0	1	0	0	2	2015	1	22	0
NCT02559414	0	1	0	1	1	2015	1	22	0
NCT02475655	1	1	0	1	0	2016	1	22	1
NCT02706717	1	1	0	1	2	2016	1	22	1
NCT02707601	1	0	1	1	0	2016	1	22	1
NCT02684591	0	1	0	0	3	2016	1	22	1
NCT03382834	1	1	0	1	0	2018	1	22	1
NCT00663208	0	1	0	1	2	2008	1	23	0
NCT00720434	0	1	0	1	2	2008	1	23	0
NCT00637923	0	1	0	1	4	2008	1	23	0
NCT00919633	0	1	0	0	1	2009	1	23	1
NCT00851890	0	1	0	1	2	2009	1	23	0
NCT00925990	0	1	0	1	4	2009	1	23	0
NCT01054729	1	1	0	1	2	2010	1	23	1
NCT01188772	1	1	0	1	4	2010	1	23	1
NCT01265511	0	1	0	1	4	2010	1	23	1
NCT00854087	0	1	0	1	2	2010	1	23	0
NCT01074008	0	1	0	1	2	2010	1	23	0
NCT01441180	0	1	0	0	0	2011	1	23	1
NCT01329978	1	1	0	1	0	2011	1	23	1
NCT01439373	0	1	0	1	2	2011	1	23	1
NCT01314261	0	1	0	1	4	2011	1	23	0
NCT01355289	0	1	0	1	3	2011	1	23	0
NCT01359644	0	1	0	1	0	2011	1	23	0
NCT01713283	0	1	0	0	0	2012	1	23	1
NCT01726517	0	1	0	0	0	2012	1	23	1
NCT01580995	0	1	0	0	2	2012	1	23	0
NCT01466790	0	1	0	1	0	2012	1	23	0
NCT01984294	0	1	0	0	0	2013	1	23	1
NCT01858766	1	1	0	1	0	2013	1	23	1
NCT01768286	1	0	1	1	0	2013	1	23	1
NCT01851330	1	0	1	1	0	2013	1	23	1
NCT01888900	0	1	0	0	1	2013	1	23	1
NCT02219685	0	1	0	0	2	2014	1	23	1
NCT02226549	0	1	0	0	0	2014	1	23	1
NCT02138253	1	1	0	1	4	2014	1	23	1
NCT02220998	1	0	1	1	0	2014	1	23	1
NCT02118012	0	1	0	0	0	2014	1	23	1
NCT02032888	0	0	1	1	0	2014	1	23	0
NCT02536313	0	1	0	0	0	2015	1	23	1
NCT03092375	0	0	1	1	0	2017	1	23	1
NCT00676897	0	1	1	0	4	2008	1	NA	1
NCT00791219	0	1	0	1	2	2008	1	NA	1
NCT00750737	0	0	1	0	0	2008	1	NA	0
NCT00633009	0	1	0	0	2	2008	1	NA	0
NCT00615017	0	1	0	1	3	2008	1	NA	0
NCT00855309	0	0	1	0	0	2008	1	NA	0
NCT00751777	0	1	0	1	4	2008	1	NA	0
NCT00768599	0	1	0	1	2	2008	1	NA	0
NCT00809809	0	0	1	1	4	2008	1	NA	0
NCT00598559	0	0	1	1	0	2008	1	NA	0
NCT00845650	0	1	0	0	4	2009	1	NA	1
NCT01089361	0	1	0	0	4	2009	1	NA	0
NCT01434121	0	1	0	0	4	2010	1	NA	1
NCT01113931	1	0	1	1	4	2010	1	NA	1
NCT01270971	1	0	1	1	4	2010	1	NA	1
NCT01111305	0	1	0	0	3	2010	1	NA	1
NCT01070810	0	1	0	0	3	2010	1	NA	1
NCT01243320	0	1	0	0	2	2010	1	NA	0
NCT01195636	0	1	0	1	4	2010	1	NA	0
NCT01495585	0	1	0	0	2	2011	1	NA	1
NCT01321606	0	1	0	0	4	2011	1	NA	0
NCT01308424	0	1	0	1	2	2011	1	NA	0
NCT01948063	0	1	0	0	4	2012	1	NA	1
NCT01985321	1	1	0	1	3	2013	1	NA	1
NCT02056340	0	1	0	0	3	2013	1	NA	1
NCT01888367	1	1	0	1	3	2013	1	NA	1
NCT01665092	1	1	0	1	4	2013	1	NA	0
NCT01739361	0	1	0	0	4	2013	1	NA	0
NCT01891305	0	1	0	1	3	2013	1	NA	0
NCT01689441	0	1	0	0	4	2013	1	NA	0
NCT02318992	0	1	0	0	0	2013	1	NA	0
NCT01902303	0	1	0	1	3	2013	1	NA	0
NCT02106975	1	1	0	1	4	2014	1	NA	1
NCT02257918	1	1	0	1	0	2014	1	NA	1
NCT02280044	0	1	1	0	4	2014	1	NA	1
NCT01896544	0	0	1	0	3	2014	1	NA	0
NCT02669862	0	1	0	0	2	2015	1	NA	1
NCT02393417	1	1	0	1	4	2015	1	NA	1
NCT02365636	1	1	0	1	2	2015	1	NA	1
NCT02465463	0	1	0	0	0	2015	1	NA	1
NCT02511431	0	1	0	0	3	2015	1	NA	1
NCT02338336	0	1	0	0	2	2015	1	NA	1
NCT02437487	0	1	0	1	4	2015	1	NA	1
NCT02449174	0	1	0	0	1	2015	1	NA	0
NCT02482428	0	1	0	0	4	2015	1	NA	0
NCT02267356	0	1	0	1	2	2015	1	NA	0
NCT02933879	0	1	0	0	4	2016	1	NA	1
NCT02761980	1	0	1	0	3	2016	1	NA	1
NCT02498418	1	0	1	0	3	2016	1	NA	1
NCT03063437	1	1	0	1	4	2017	1	NA	1
NCT03198507	1	0	1	1	3	2017	1	NA	1
NCT03107377	1	1	1	1	4	2017	1	NA	1
NCT03192306	1	1	0	1	4	2017	1	NA	1
NCT03257202	0	1	0	0	0	2017	1	NA	0
NCT03509350	1	0	1	1	2	2018	1	NA	1
NCT00661492	1	1	0	1	0	2008	2	24	1
NCT00683475	1	1	0	1	0	2008	2	24	1
NCT00736645	0	1	0	0	2	2008	2	24	1
NCT00715078	0	1	0	1	1	2008	2	24	1
NCT00715104	0	1	0	1	0	2008	2	24	0
NCT00776594	0	1	0	1	0	2008	2	24	0
NCT00450749	0	1	0	0	2	2008	2	24	0
NCT00928434	1	0	1	1	0	2009	2	24	1
NCT00878436	0	1	0	1	0	2009	2	24	1
NCT01036321	0	1	0	1	3	2009	2	24	1
NCT00849121	0	1	0	0	0	2009	2	24	1
NCT00970203	0	1	0	0	0	2009	2	24	1
NCT00887458	0	1	0	1	0	2009	2	24	0
NCT00924469	0	1	0	1	0	2009	2	24	0
NCT01088529	0	1	0	0	1	2009	2	24	0
NCT00965341	0	0	1	1	3	2009	2	24	0
NCT00946309	0	1	0	0	3	2010	2	24	1
NCT00953225	1	1	0	1	2	2010	2	24	1
NCT01105130	0	1	0	0	4	2010	2	24	1
NCT01585246	1	1	0	1	2	2011	2	24	1
NCT01325311	1	1	0	1	2	2011	2	24	1
NCT02726113	0	1	0	1	3	2011	2	24	1
NCT01487863	0	1	0	1	0	2011	2	24	1
NCT01317199	0	1	0	1	2	2011	2	24	1
NCT01431391	0	1	0	1	0	2011	2	24	1
NCT01496131	0	1	0	0	0	2011	2	24	0
NCT01620593	0	1	0	0	4	2011	2	24	0
NCT01433913	0	1	0	1	2	2011	2	24	0
NCT01560923	1	1	0	1	2	2012	2	24	1
NCT01553188	1	1	0	1	0	2012	2	24	1
NCT01683994	0	1	0	0	0	2012	2	24	1
NCT01519414	0	1	0	1	2	2012	2	24	1
NCT01576172	0	1	0	1	0	2012	2	24	1
NCT01664923	0	1	0	1	3	2012	2	24	0
NCT01706458	0	1	0	0	0	2013	2	24	1
NCT01875250	0	1	0	0	0	2013	2	24	1
NCT01790126	1	1	0	1	0	2013	2	24	1
NCT01832259	0	1	0	0	3	2013	2	24	1
NCT01807065	1	1	0	1	0	2013	2	24	1
NCT01696877	0	1	0	0	0	2013	2	24	1
NCT01981122	0	1	0	1	0	2013	2	24	1
NCT01946165	0	1	0	0	0	2013	2	24	1
NCT01881867	0	1	0	1	0	2013	2	24	0
NCT02095145	1	1	0	1	2	2014	2	24	1
NCT02199197	0	1	0	0	0	2014	2	24	1
NCT02034552	1	1	0	1	0	2014	2	24	1
NCT02268175	0	1	0	1	0	2014	2	24	1
NCT02059213	0	1	0	1	0	2014	2	24	0
NCT02256111	1	1	0	1	0	2015	2	24	1
NCT02286921	0	1	0	1	0	2015	2	24	1
NCT02159950	0	1	0	0	0	2015	2	24	0
NCT02352103	0	0	1	1	1	2015	2	24	0
NCT02737332	1	1	0	1	0	2016	2	24	1
NCT00737893	0	1	0	0	3	2017	2	24	1
NCT01216176	1	1	0	1	2	2008	2	25	1
NCT00728949	1	1	0	1	0	2008	2	25	1
NCT01091974	1	1	0	1	4	2008	2	25	1
NCT00593827	1	1	0	1	0	2008	2	25	1
NCT00904033	0	1	0	0	0	2008	2	25	1
NCT00616967	0	1	0	1	4	2008	2	25	1
NCT00789581	1	0	1	1	0	2008	2	25	1
NCT00711529	0	0	1	0	0	2008	2	25	0
NCT01042938	0	1	0	0	4	2008	2	25	0
NCT00754325	0	1	0	1	0	2008	2	25	0
NCT00696072	0	1	0	1	0	2008	2	25	0
NCT00912340	1	1	0	1	0	2009	2	25	1
NCT00917735	1	1	0	1	4	2009	2	25	1
NCT00952731	0	1	0	0	2	2009	2	25	1
NCT00843167	0	1	0	0	3	2009	2	25	1
NCT00867217	0	1	0	1	2	2009	2	25	1
NCT01000662	1	0	1	1	2	2009	2	25	1
NCT00941330	0	1	0	1	0	2009	2	25	0
NCT00982319	0	1	0	0	2	2009	2	25	0
NCT00859651	0	1	0	0	4	2009	2	25	0
NCT00971737	0	1	0	0	0	2009	2	25	0
NCT00951665	0	1	0	1	0	2009	2	25	0
NCT00915603	0	1	0	1	3	2009	2	25	0
NCT00930930	0	1	0	1	4	2009	2	25	0
NCT00956813	0	0	1	1	2	2009	2	25	0
NCT00869206	0	0	1	1	0	2009	2	25	0
NCT01487954	0	1	0	0	2	2010	2	25	1
NCT01299038	0	1	0	1	0	2010	2	25	1
NCT01053897	0	1	0	1	4	2010	2	25	0
NCT01416389	1	1	0	1	0	2011	2	25	1
NCT01539317	0	0	1	0	2	2011	2	25	1
NCT01011218	0	1	0	0	2	2011	2	25	1
NCT00999804	1	1	0	1	0	2011	2	25	1
NCT01427933	1	1	0	1	0	2011	2	25	1
NCT01421472	1	1	0	1	0	2011	2	25	1
NCT01401062	0	1	0	1	0	2011	2	25	1
NCT01307891	0	1	0	1	0	2011	2	25	1
NCT01286168	0	1	0	1	1	2011	2	25	0
NCT01560416	1	1	0	1	0	2012	2	25	1
NCT01670500	1	1	0	1	0	2012	2	25	1
NCT01712009	1	1	0	1	0	2012	2	25	1
NCT01706081	0	1	0	0	0	2012	2	25	1
NCT01527487	0	1	0	1	0	2012	2	25	0
NCT01509079	0	1	0	0	3	2012	2	25	0
NCT01591746	0	0	1	0	4	2012	2	25	0
NCT01648322	0	1	0	0	0	2012	2	25	0
NCT01763931	0	1	0	0	0	2013	2	25	1
NCT01818063	1	1	0	1	0	2013	2	25	1
NCT01869764	0	1	0	0	0	2013	2	25	1
NCT01797120	0	1	0	1	4	2013	2	25	1
NCT01856543	0	0	1	1	2	2013	2	25	1
NCT01752907	1	1	0	1	1	2013	2	25	1
NCT02096588	1	1	0	1	0	2014	2	25	1
NCT02297412	0	1	0	1	2	2014	2	25	0
NCT02312934	0	1	0	0	4	2015	2	25	1
NCT01740323	0	1	0	0	2	2015	2	25	1
NCT02556632	1	1	0	1	3	2015	2	25	1
NCT02457910	0	1	0	1	0	2015	2	25	1
NCT02525718	0	1	0	0	2	2015	2	25	0
NCT02961790	0	0	1	1	2	2016	2	25	1
NCT01131312	1	0	1	1	1	2008	2	26	1
NCT00771810	0	1	0	1	4	2008	2	26	1
NCT00445887	0	1	0	1	2	2008	2	26	0
NCT01199263	1	1	0	1	0	2010	2	26	1
NCT01116648	1	1	0	1	0	2010	2	26	1
NCT01248962	0	1	0	0	0	2010	2	26	1
NCT00857545	0	1	0	1	2	2010	2	26	0
NCT01405768	0	1	0	0	3	2011	2	26	1
NCT01447706	1	0	0	0	0	2011	2	26	1
NCT01444924	0	1	0	0	4	2011	2	26	1
NCT01468909	0	1	0	1	2	2011	2	26	1
NCT01305213	0	1	0	1	0	2011	2	26	0
NCT01716715	0	1	0	1	0	2012	2	26	1
NCT01877564	0	1	0	0	0	2013	2	26	1
NCT01867606	0	1	0	0	2	2013	2	26	1
NCT01704651	0	0	1	0	3	2013	2	26	0
NCT03331315	0	1	0	0	0	2013	2	26	0
NCT02228681	1	1	0	1	0	2015	2	26	1
NCT02537444	1	1	0	1	0	2015	2	26	1
NCT02498600	1	1	0	1	0	2015	2	26	1
NCT02366871	1	1	0	1	1	2015	2	26	1
NCT00923195	0	1	0	0	0	2008	2	27	1
NCT00971620	0	1	0	0	2	2008	2	27	1
NCT00666562	1	1	0	1	2	2008	2	27	1
NCT00765245	1	1	0	1	0	2008	2	27	1
NCT00660816	1	1	0	1	0	2008	2	27	1
NCT00661193	1	1	0	1	0	2008	2	27	1
NCT00553059	1	0	1	1	3	2008	2	27	1
NCT00619099	1	1	0	1	0	2008	2	27	1
NCT00608205	1	0	1	1	0	2008	2	27	1
NCT00622440	0	1	0	0	3	2008	2	27	1
NCT00613626	1	1	0	1	2	2008	2	27	1
NCT00727441	0	1	0	0	0	2008	2	27	1
NCT00617734	1	1	0	1	0	2008	2	27	1
NCT00617708	1	1	0	1	0	2008	2	27	1
NCT00698815	1	1	0	1	0	2008	2	27	1
NCT00833898	1	0	1	1	1	2008	2	27	1
NCT00369785	1	0	1	1	4	2008	2	27	1
NCT00752895	1	1	0	1	4	2008	2	27	1
NCT00706121	1	0	1	0	4	2008	2	27	1
NCT00730158	0	1	0	1	0	2008	2	27	1
NCT00807599	0	1	0	1	0	2008	2	27	1
NCT00653939	0	1	0	1	0	2008	2	27	1
NCT00824993	0	0	1	0	0	2008	2	27	1
NCT00602420	1	0	1	1	3	2008	2	27	1
NCT00762034	1	0	1	1	0	2008	2	27	1
NCT00778167	0	1	0	1	0	2008	2	27	0
NCT00577889	0	1	0	0	0	2008	2	27	0
NCT00726739	0	1	0	0	0	2008	2	27	0
NCT00607113	0	1	0	0	0	2008	2	27	0
NCT00709592	0	1	0	0	0	2008	2	27	0
NCT00754494	0	1	0	1	3	2008	2	27	0
NCT00609804	0	1	0	1	0	2008	2	27	0
NCT00771953	0	1	0	1	2	2008	2	27	0
NCT00703976	0	1	0	0	0	2008	2	27	0
NCT00795002	0	1	0	1	0	2008	2	27	0
NCT00651937	0	1	0	0	0	2008	2	27	0
NCT00766467	0	1	0	1	2	2008	2	27	0
NCT00602771	0	1	0	1	0	2008	2	27	0
NCT00645593	0	1	0	1	0	2008	2	27	0
NCT00626405	0	1	0	1	2	2008	2	27	0
NCT00652340	0	1	0	1	4	2008	2	27	0
NCT00637247	0	1	0	1	4	2008	2	27	0
NCT00687297	0	1	0	1	4	2008	2	27	0
NCT00600015	0	1	0	1	3	2008	2	27	0
NCT00604890	0	1	0	1	4	2008	2	27	0
NCT00828841	0	1	0	1	0	2008	2	27	0
NCT00941655	0	0	1	0	0	2009	2	27	1
NCT02144675	0	1	0	0	0	2009	2	27	1
NCT01174264	0	1	0	0	0	2009	2	27	1
NCT00870870	1	1	0	1	0	2009	2	27	1
NCT00780234	1	1	0	1	4	2009	2	27	1
NCT00828984	1	1	0	1	2	2009	2	27	1
NCT00881751	1	1	0	1	0	2009	2	27	1
NCT00995007	0	1	0	0	0	2009	2	27	1
NCT00982592	1	1	0	1	2	2009	2	27	1
NCT01580410	1	1	0	1	0	2009	2	27	1
NCT00915005	1	1	0	1	0	2009	2	27	1
NCT00931918	1	1	0	1	0	2009	2	27	1
NCT00948675	1	0	1	1	0	2009	2	27	1
NCT00934128	0	1	0	0	0	2009	2	27	1
NCT00956930	0	1	0	0	0	2009	2	27	1
NCT00691132	0	1	0	0	2	2009	2	27	1
NCT00911820	0	1	0	1	0	2009	2	27	1
NCT01064622	0	1	0	1	2	2009	2	27	1
NCT00887068	0	0	1	0	0	2009	2	27	1
NCT00942825	0	1	0	1	0	2009	2	27	1
NCT00828139	0	1	0	1	0	2009	2	27	1
NCT00891878	0	1	0	1	0	2009	2	27	0
NCT00813293	0	1	0	1	4	2009	2	27	0
NCT00991952	0	1	0	1	2	2009	2	27	0
NCT00953849	0	1	0	0	0	2009	2	27	0
NCT00904995	0	0	1	0	0	2009	2	27	0
NCT00867321	0	1	0	1	0	2009	2	27	0
NCT00833040	0	1	0	1	4	2009	2	27	0
NCT01020006	0	1	0	1	0	2009	2	27	0
NCT00822770	0	1	0	0	0	2009	2	27	0
NCT00841204	0	1	0	1	2	2009	2	27	0
NCT00939627	0	1	0	1	0	2009	2	27	0
NCT00942266	0	1	0	0	0	2009	2	27	0
NCT01305044	0	1	0	0	0	2009	2	27	0
NCT00908960	0	1	0	1	0	2009	2	27	0
NCT00816595	0	1	0	1	0	2009	2	27	0
NCT00977470	0	1	0	1	0	2009	2	27	0
NCT00954941	0	1	0	0	0	2009	2	27	0
NCT00983580	0	1	0	1	2	2009	2	27	0
NCT00968838	0	0	1	0	3	2009	2	27	0
NCT00948064	0	1	0	0	0	2009	2	27	0
NCT00928018	0	0	1	1	0	2009	2	27	0
NCT00892710	0	1	0	1	0	2009	2	27	0
NCT00869401	0	1	0	1	2	2009	2	27	0
NCT00880191	0	0	1	1	2	2009	2	27	0
NCT00994110	0	0	1	0	3	2009	2	27	0
NCT01118091	0	1	0	0	0	2010	2	27	1
NCT00940316	1	1	0	1	0	2010	2	27	1
NCT01205503	0	1	0	0	2	2010	2	27	1
NCT01045460	0	1	0	0	0	2010	2	27	1
NCT00903760	0	1	0	0	0	2010	2	27	1
NCT01270321	1	1	0	1	0	2010	2	27	1
NCT00641147	1	1	0	1	2	2010	2	27	1
NCT01032200	0	1	0	0	4	2010	2	27	1
NCT01229150	1	1	0	1	0	2010	2	27	1
NCT01185964	1	1	0	1	0	2010	2	27	1
NCT01103479	1	1	1	1	1	2010	2	27	1
NCT01621672	0	0	1	0	0	2010	2	27	1
NCT01085630	0	1	0	1	0	2010	2	27	1
NCT01160380	0	0	1	1	4	2010	2	27	1
NCT00938470	0	1	0	1	0	2010	2	27	1
NCT01280058	0	1	0	1	0	2010	2	27	1
NCT01144455	1	1	0	1	0	2010	2	27	1
NCT01251978	0	1	0	0	1	2010	2	27	0
NCT01653327	0	1	0	0	4	2010	2	27	0
NCT00925782	0	1	0	0	0	2010	2	27	0
NCT01222286	0	1	0	1	0	2010	2	27	0
NCT01079741	0	1	0	0	0	2010	2	27	0
NCT00980343	0	1	0	1	0	2010	2	27	0
NCT01192204	0	1	0	1	2	2010	2	27	0
NCT01206140	0	1	0	1	0	2010	2	27	0
NCT01067469	0	1	0	0	0	2010	2	27	0
NCT01154452	0	1	0	0	0	2010	2	27	0
NCT01209598	0	1	0	0	0	2010	2	27	0
NCT01187901	0	1	0	0	3	2010	2	27	0
NCT01156142	0	0	1	1	2	2010	2	27	0
NCT00976573	0	1	0	1	0	2010	2	27	0
NCT01062425	0	1	0	1	2	2010	2	27	0
NCT01027598	0	1	0	1	4	2010	2	27	0
NCT01026493	0	1	0	1	0	2010	2	27	0
NCT01359735	0	1	0	0	0	2011	2	27	1
NCT01261780	0	1	0	0	3	2011	2	27	1
NCT00957853	0	1	0	0	0	2011	2	27	1
NCT01333475	0	1	0	0	0	2011	2	27	1
NCT01263782	0	1	0	0	0	2011	2	27	1
NCT01240590	0	1	0	0	0	2011	2	27	1
NCT01146834	1	0	1	1	0	2011	2	27	1
NCT01412879	1	1	0	1	0	2011	2	27	1
NCT01386632	1	1	0	1	3	2011	2	27	1
NCT01439568	1	1	0	1	0	2011	2	27	1
NCT01395758	1	1	0	1	0	2011	2	27	1
NCT01340300	1	1	0	1	2	2011	2	27	1
NCT01423604	1	1	0	1	3	2011	2	27	1
NCT01420926	1	1	0	1	0	2011	2	27	1
NCT01246960	1	1	0	1	2	2011	2	27	1
NCT01324102	0	1	0	0	0	2011	2	27	1
NCT01475331	0	1	0	0	2	2011	2	27	1
NCT01413178	0	0	1	0	0	2011	2	27	1
NCT01289457	0	1	0	0	0	2011	2	27	1
NCT01438307	0	1	0	1	0	2011	2	27	0
NCT01319422	0	1	0	0	0	2011	2	27	0
NCT01190449	0	1	0	1	0	2011	2	27	0
NCT00979212	0	1	0	1	0	2011	2	27	0
NCT01402063	0	1	0	1	0	2011	2	27	0
NCT01432600	0	1	0	1	0	2011	2	27	0
NCT01414205	0	1	0	1	0	2011	2	27	0
NCT01417000	0	1	0	1	0	2011	2	27	0
NCT01266031	0	1	0	0	0	2011	2	27	0
NCT01303835	0	1	0	0	2	2011	2	27	0
NCT01280552	0	1	0	1	3	2011	2	27	0
NCT01349972	0	1	0	1	0	2011	2	27	0
NCT01372774	0	0	1	1	0	2011	2	27	0
NCT01355497	0	0	1	1	2	2011	2	27	0
NCT01355484	0	0	1	1	2	2011	2	27	0
NCT01706666	1	1	0	1	0	2012	2	27	1
NCT01711541	1	1	0	1	2	2012	2	27	1
NCT01636934	0	1	0	0	2	2012	2	27	1
NCT01671332	1	1	0	1	0	2012	2	27	1
NCT01593748	1	1	0	1	0	2012	2	27	1
NCT01438476	0	0	1	0	0	2012	2	27	1
NCT01730950	1	1	0	1	0	2012	2	27	1
NCT01499849	1	0	1	0	2	2012	2	27	1
NCT01500213	1	0	1	0	2	2012	2	27	1
NCT01500226	1	0	1	0	2	2012	2	27	1
NCT01697800	0	1	0	0	2	2012	2	27	1
NCT01696955	0	1	0	1	0	2012	2	27	1
NCT01532089	0	1	0	1	1	2012	2	27	1
NCT01638546	0	1	0	1	2	2012	2	27	1
NCT01612221	0	1	0	0	3	2012	2	27	1
NCT01606787	0	0	1	0	2	2012	2	27	1
NCT01867294	0	1	0	1	1	2012	2	27	0
NCT01515566	0	1	0	0	2	2012	2	27	0
NCT01637077	0	1	0	1	2	2012	2	27	0
NCT01433172	0	1	0	0	0	2012	2	27	0
NCT01648348	0	1	0	1	0	2012	2	27	0
NCT01596283	0	0	1	0	1	2012	2	27	0
NCT01262560	0	1	0	1	0	2012	2	27	0
NCT01677195	0	1	0	0	2	2012	2	27	0
NCT01832402	0	1	0	0	2	2013	2	27	1
NCT02003625	0	1	0	0	1	2013	2	27	1
NCT02015104	1	1	0	1	0	2013	2	27	1
NCT01747486	0	1	0	0	0	2013	2	27	1
NCT01898091	0	1	0	0	4	2013	2	27	1
NCT01906008	1	1	0	1	2	2013	2	27	1
NCT01978184	0	1	0	0	0	2013	2	27	1
NCT01693523	0	1	0	0	2	2013	2	27	1
NCT01896869	1	1	0	1	0	2013	2	27	1
NCT02013050	0	1	0	0	4	2013	2	27	1
NCT01780545	1	1	0	1	0	2013	2	27	1
NCT01839487	1	1	0	1	0	2013	2	27	1
NCT02158520	0	1	0	1	0	2013	2	27	1
NCT01893372	0	1	0	0	0	2013	2	27	1
NCT01744197	0	1	0	1	2	2013	2	27	1
NCT01747551	0	1	0	1	2	2013	2	27	1
NCT01786343	0	1	0	0	0	2013	2	27	1
NCT01858558	0	1	0	0	0	2013	2	27	1
NCT01844817	0	1	0	1	4	2013	2	27	1
NCT01783938	0	1	0	1	0	2013	2	27	1
NCT01829113	0	1	0	1	4	2013	2	27	1
NCT01836029	0	1	0	1	4	2013	2	27	1
NCT01781468	1	0	1	1	2	2013	2	27	1
NCT01746043	0	1	0	0	2	2013	2	27	0
NCT01824901	0	1	0	1	0	2013	2	27	0
NCT01931150	0	0	1	0	2	2013	2	27	0
NCT01880528	0	1	0	1	2	2013	2	27	0
NCT01870596	0	1	0	1	0	2013	2	27	0
NCT01754909	0	1	0	1	2	2013	2	27	0
NCT01722162	0	1	0	0	0	2013	2	27	0
NCT01786187	0	1	0	1	0	2013	2	27	0
NCT01661764	0	1	0	0	4	2013	2	27	0
NCT01976988	0	0	1	0	0	2013	2	27	0
NCT02271945	1	1	0	1	0	2014	2	27	1
NCT01856114	0	1	0	0	2	2014	2	27	1
NCT02126969	0	1	0	0	1	2014	2	27	1
NCT02054520	1	1	0	1	0	2014	2	27	1
NCT02123849	1	1	0	1	2	2014	2	27	1
NCT01949662	0	1	0	0	2	2014	2	27	1
NCT02324335	1	1	0	1	4	2014	2	27	1
NCT02243371	1	1	0	1	0	2014	2	27	1
NCT02134925	1	1	0	1	2	2014	2	27	1
NCT02208037	1	1	0	1	0	2014	2	27	1
NCT02051452	0	1	0	0	2	2014	2	27	1
NCT01794039	0	1	0	0	0	2014	2	27	1
NCT02058849	0	1	0	0	2	2014	2	27	1
NCT01876212	0	1	0	0	0	2014	2	27	1
NCT02320825	0	0	1	1	0	2014	2	27	1
NCT02249052	0	1	0	1	4	2014	2	27	1
NCT02179671	0	1	0	1	0	2014	2	27	1
NCT02292758	0	1	0	1	2	2014	2	27	1
NCT02030834	0	1	0	0	0	2014	2	27	1
NCT02098109	0	1	0	0	0	2014	2	27	1
NCT01959139	0	1	0	1	0	2014	2	27	1
NCT02232893	0	1	0	1	4	2014	2	27	0
NCT02097732	0	1	0	0	0	2014	2	27	0
NCT02063698	0	1	0	0	2	2014	2	27	0
NCT02123511	0	1	0	1	2	2014	2	27	0
NCT01450826	0	1	0	0	0	2014	2	27	0
NCT02254486	0	0	1	1	1	2014	2	27	0
NCT02106494	0	0	1	1	4	2014	2	27	0
NCT02340728	0	0	1	0	0	2015	2	27	1
NCT02448303	0	1	0	0	0	2015	2	27	1
NCT02362048	0	1	0	0	0	2015	2	27	1
NCT02612779	1	1	0	1	0	2015	2	27	1
NCT02351739	1	1	0	1	0	2015	2	27	1
NCT02454179	0	1	0	0	0	2015	2	27	1
NCT02403778	0	1	0	0	0	2015	2	27	1
NCT02355886	0	1	1	0	2	2015	2	27	1
NCT02623829	0	1	0	0	4	2015	2	27	1
NCT02195232	0	1	1	1	0	2015	2	27	1
NCT02480114	0	0	1	0	0	2015	2	27	1
NCT02635984	0	0	1	0	3	2015	2	27	1
NCT02368886	0	1	0	1	0	2015	2	27	1
NCT02369835	0	0	1	1	3	2015	2	27	1
NCT02431676	0	1	0	0	1	2015	2	27	1
NCT02585713	1	0	1	1	0	2015	2	27	1
NCT02349412	1	0	1	1	0	2015	2	27	1
NCT02337491	0	1	0	1	0	2015	2	27	0
NCT02919683	0	1	0	0	0	2016	2	27	1
NCT02828111	0	1	0	0	2	2016	2	27	1
NCT03131713	0	0	1	0	0	2016	2	27	1
NCT02874742	1	1	0	1	0	2016	2	27	1
NCT02666950	0	1	0	0	0	2017	2	27	1
NCT02873195	0	1	0	1	2	2017	2	27	1
NCT03349034	0	1	0	0	4	2017	2	27	0
NCT03346902	0	1	0	0	4	2018	2	27	1
NCT00658723	0	1	0	1	0	2008	3	NA	1
NCT00771914	0	1	0	0	4	2008	3	NA	0
NCT00704028	0	0	1	0	0	2008	3	NA	0
NCT00755040	0	0	1	1	4	2008	3	NA	0
NCT00703937	0	0	1	0	0	2008	3	NA	0
NCT00704353	0	0	1	0	0	2008	3	NA	0
NCT00927862	0	1	1	0	3	2008	3	NA	0
NCT01290315	0	1	0	0	0	2009	3	NA	0
NCT00982007	0	0	1	0	0	2009	3	NA	0
NCT01000051	0	1	0	0	3	2010	3	NA	1
NCT01077921	0	1	0	0	3	2010	3	NA	0
NCT01074554	0	1	0	0	1	2010	3	NA	0
NCT01210716	0	0	1	1	0	2010	3	NA	0
NCT01369498	1	1	0	1	0	2011	3	NA	1
NCT01419977	0	1	0	0	3	2011	3	NA	0
NCT01688466	0	1	0	0	0	2012	3	NA	1
NCT03551730	0	1	0	0	4	2012	3	NA	0
NCT01758432	0	1	0	0	4	2012	3	NA	0
NCT01847027	0	1	0	0	2	2013	3	NA	1
NCT01732718	0	1	0	0	4	2013	3	NA	1
NCT01713400	0	1	0	0	2	2013	3	NA	0
NCT01754389	0	1	0	1	0	2013	3	NA	0
NCT02024555	1	1	0	1	4	2014	3	NA	1
NCT02072668	0	1	0	0	4	2014	3	NA	1
NCT01771731	0	1	0	0	4	2014	3	NA	1
NCT02040623	0	1	0	1	4	2014	3	NA	0
NCT02207725	0	0	1	0	4	2014	3	NA	0
NCT02220725	0	0	1	0	4	2014	3	NA	0
NCT02130063	0	0	1	0	0	2014	3	NA	0
NCT02940886	1	0	1	1	0	2016	3	NA	1
NCT03301779	1	1	0	1	0	2017	3	NA	1
NCT03237065	1	0	1	1	0	2017	3	NA	1
NCT03238911	1	0	1	1	0	2017	3	NA	1
NCT03212365	1	1	0	1	2	2017	3	NA	1
NCT03310021	0	1	0	0	3	2017	3	NA	1
NCT00642174	1	1	0	1	4	2008	4	28	1
NCT00620282	0	0	1	0	2	2008	4	28	1
NCT00630825	1	1	0	1	3	2008	4	28	1
NCT00773279	1	0	1	1	0	2008	4	28	1
NCT00575159	0	1	0	0	2	2008	4	28	1
NCT00594399	0	1	1	0	0	2008	4	28	1
NCT00643760	1	1	0	1	3	2008	4	28	1
NCT00754741	0	0	1	0	1	2008	4	28	1
NCT00606138	0	1	0	0	0	2008	4	28	0
NCT00797823	0	1	0	0	1	2008	4	28	0
NCT00815360	0	1	0	0	2	2008	4	28	0
NCT00795704	0	1	1	0	4	2008	4	28	0
NCT00662857	0	1	0	1	0	2008	4	28	0
NCT01156597	0	0	1	0	0	2008	4	28	0
NCT00618072	0	1	0	0	4	2008	4	28	0
NCT00796744	0	1	0	1	3	2008	4	28	0
NCT00760578	0	1	0	1	4	2008	4	28	0
NCT00600067	0	1	0	1	3	2008	4	28	0
NCT00695565	0	1	0	1	2	2008	4	28	0
NCT00799643	0	1	1	1	4	2008	4	28	0
NCT01354964	0	1	0	0	2	2009	4	28	1
NCT00916357	0	1	0	0	2	2009	4	28	1
NCT00962065	0	1	0	0	3	2009	4	28	1
NCT00883558	1	1	0	1	0	2009	4	28	1
NCT00942188	1	1	0	1	3	2009	4	28	1
NCT00894322	0	1	0	0	1	2009	4	28	1
NCT00789737	1	0	1	1	4	2009	4	28	1
NCT00917553	0	1	0	0	3	2009	4	28	1
NCT00831779	0	1	0	1	4	2009	4	28	1
NCT01128621	0	1	0	1	1	2009	4	28	1
NCT01119846	0	1	0	1	2	2009	4	28	1
NCT00789750	1	0	1	1	4	2009	4	28	1
NCT01786707	0	1	0	0	0	2009	4	28	0
NCT00764361	0	1	0	0	2	2009	4	28	0
NCT00856908	0	1	0	0	1	2009	4	28	0
NCT00993824	0	1	1	0	2	2009	4	28	0
NCT01053078	0	1	0	0	2	2009	4	28	0
NCT00801892	0	0	1	0	3	2009	4	28	0
NCT00817778	0	1	0	0	1	2009	4	28	0
NCT01128192	0	1	0	0	2	2009	4	28	0
NCT01145066	0	1	0	0	1	2009	4	28	0
NCT00829296	0	1	1	0	1	2009	4	28	0
NCT00850096	0	1	0	1	3	2009	4	28	0
NCT00857623	0	1	0	1	4	2009	4	28	0
NCT01291160	0	1	1	1	3	2009	4	28	0
NCT00943917	0	1	0	1	0	2009	4	28	0
NCT00877890	0	0	1	1	0	2009	4	28	0
NCT00845858	0	1	0	1	4	2009	4	28	0
NCT01163721	1	1	0	1	3	2010	4	28	1
NCT01194258	1	1	0	1	4	2010	4	28	1
NCT01194245	1	1	0	1	4	2010	4	28	1
NCT00996437	1	1	1	1	3	2010	4	28	1
NCT01077401	0	1	0	1	1	2010	4	28	1
NCT01104701	0	1	0	1	0	2010	4	28	1
NCT01194830	1	0	1	1	2	2010	4	28	1
NCT01261052	0	1	0	0	1	2010	4	28	0
NCT01206582	0	1	0	0	4	2010	4	28	0
NCT01206322	0	1	0	0	2	2010	4	28	0
NCT01073566	0	1	0	1	0	2010	4	28	0
NCT01103414	0	1	0	1	4	2010	4	28	0
NCT01475734	0	1	0	0	4	2011	4	28	1
NCT01450943	0	0	1	0	1	2011	4	28	1
NCT01331005	1	1	0	1	2	2011	4	28	1
NCT01474538	1	0	1	1	3	2011	4	28	1
NCT01376557	1	1	0	1	4	2011	4	28	1
NCT01265563	0	1	0	0	3	2011	4	28	1
NCT01357889	1	1	0	1	2	2011	4	28	1
NCT01476449	0	1	0	1	0	2011	4	28	0
NCT01444651	0	0	1	0	2	2011	4	28	0
NCT01280695	0	1	0	1	4	2011	4	28	0
NCT01361594	0	0	1	0	0	2011	4	28	0
NCT01364428	0	0	1	1	0	2011	4	28	0
NCT01363440	0	0	1	1	3	2011	4	28	0
NCT01677299	1	1	0	1	2	2012	4	28	1
NCT01736865	1	1	1	1	4	2012	4	28	1
NCT01489189	1	0	1	1	0	2012	4	28	1
NCT01627249	1	0	1	1	1	2012	4	28	1
NCT01736930	0	1	0	1	0	2012	4	28	1
NCT01629862	0	1	0	1	2	2012	4	28	1
NCT01722266	0	0	1	0	3	2012	4	28	1
NCT01753362	0	0	1	1	2	2012	4	28	1
NCT01498185	0	1	0	1	3	2012	4	28	1
NCT01533428	1	0	1	1	4	2012	4	28	1
NCT01571232	0	1	0	0	1	2012	4	28	0
NCT01569841	0	0	1	0	0	2012	4	28	0
NCT01686568	0	0	1	0	4	2012	4	28	0
NCT01601236	0	1	0	1	2	2012	4	28	0
NCT01673191	0	1	0	0	0	2012	4	28	0
NCT01552408	0	1	0	1	0	2012	4	28	0
NCT01515657	0	0	1	0	1	2012	4	28	0
NCT01658579	0	1	0	1	0	2012	4	28	0
NCT01570751	0	0	1	1	0	2012	4	28	0
NCT01988246	0	1	0	0	1	2013	4	28	1
NCT01972152	0	1	0	0	2	2013	4	28	1
NCT01686828	0	1	0	0	2	2013	4	28	1
NCT01928381	1	1	0	1	2	2013	4	28	1
NCT01822925	1	1	0	1	4	2013	4	28	1
NCT01792284	1	0	1	1	0	2013	4	28	1
NCT01652729	1	0	1	1	0	2013	4	28	1
NCT01652716	1	0	1	1	0	2013	4	28	1
NCT01805297	0	1	0	0	0	2013	4	28	1
NCT01929863	0	1	0	0	2	2013	4	28	1
NCT02033876	0	1	0	0	3	2013	4	28	1
NCT01742208	0	1	0	1	4	2013	4	28	1
NCT01754259	0	0	1	0	2	2013	4	28	1
NCT01725126	0	1	0	1	2	2013	4	28	1
NCT01928329	0	1	0	1	3	2013	4	28	1
NCT01934556	0	1	0	1	0	2013	4	28	1
NCT01785524	0	1	0	0	3	2013	4	28	0
NCT01915849	0	1	0	0	2	2013	4	28	0
NCT01755416	0	1	0	0	0	2013	4	28	0
NCT01951066	0	1	0	0	0	2013	4	28	0
NCT01889667	0	1	0	0	4	2013	4	28	0
NCT02081001	0	1	0	0	2	2014	4	28	1
NCT02435277	1	1	0	1	4	2014	4	28	1
NCT02025751	1	0	1	1	2	2014	4	28	1
NCT02151461	1	1	0	1	4	2014	4	28	1
NCT01945866	1	1	0	1	2	2014	4	28	1
NCT02182830	1	0	1	1	2	2014	4	28	1
NCT01590758	1	0	1	1	3	2014	4	28	1
NCT01594762	1	0	1	1	3	2014	4	28	1
NCT02025725	1	0	1	1	2	2014	4	28	1
NCT02068027	1	1	0	1	3	2014	4	28	1
NCT01975935	0	1	0	0	2	2014	4	28	1
NCT02202161	0	1	0	1	2	2014	4	28	1
NCT02210000	0	1	0	1	2	2014	4	28	1
NCT01804049	0	1	0	0	2	2014	4	28	1
NCT02348918	1	1	0	1	3	2014	4	28	1
NCT02018627	0	1	1	0	0	2014	4	28	0
NCT02127125	0	1	0	0	3	2014	4	28	0
NCT02094534	0	1	0	0	4	2014	4	28	0
NCT01982435	0	1	0	1	0	2014	4	28	0
NCT02008942	0	0	1	1	1	2014	4	28	0
NCT02170870	0	1	0	0	3	2014	4	28	0
NCT02215252	0	1	0	1	2	2014	4	28	0
NCT02175121	0	1	0	1	2	2014	4	28	0
NCT02030600	0	0	1	1	2	2014	4	28	0
NCT02321111	0	1	0	0	4	2015	4	28	1
NCT02411578	1	1	0	1	0	2015	4	28	1
NCT02363621	0	1	0	0	1	2015	4	28	1
NCT02643251	1	1	0	1	3	2015	4	28	1
NCT02496000	1	1	0	1	4	2015	4	28	1
NCT02561078	1	0	1	1	0	2015	4	28	1
NCT02526524	1	1	0	1	4	2015	4	28	1
NCT02148250	0	1	0	0	2	2015	4	28	1
NCT02206152	0	1	0	0	3	2015	4	28	1
NCT02372253	0	1	0	0	3	2015	4	28	1
NCT02412852	0	1	0	0	4	2015	4	28	1
NCT02236598	0	1	0	0	3	2015	4	28	1
NCT02383940	0	1	0	1	3	2015	4	28	1
NCT02459899	0	1	0	1	4	2015	4	28	1
NCT02592421	0	0	1	0	1	2015	4	28	0
NCT02330549	0	1	0	1	3	2015	4	28	0
NCT02552355	0	1	0	0	2	2015	4	28	0
NCT02660242	1	1	0	1	1	2016	4	28	1
NCT02954601	0	1	0	0	4	2016	4	28	1
NCT02699450	1	1	0	1	2	2016	4	28	1
NCT02712008	1	1	0	1	4	2016	4	28	1
NCT02737722	0	1	0	1	3	2016	4	28	1
NCT02683746	1	0	1	1	2	2016	4	28	1
NCT02784275	0	1	0	1	3	2016	4	28	0
NCT02762370	0	1	0	1	4	2016	4	28	0
NCT03091920	0	1	0	0	3	2017	4	28	1
NCT02984644	0	0	1	0	1	2017	4	28	1
NCT03268941	1	1	0	1	3	2017	4	28	1
NCT03118739	1	1	0	1	4	2017	4	28	1
NCT03219320	1	1	0	1	3	2017	4	28	1
NCT03281577	0	1	0	0	4	2018	4	28	1
NCT03586830	1	1	0	1	2	2018	4	28	1
NCT03531905	1	1	0	1	3	2018	4	28	1
NCT03334175	0	1	0	0	0	2018	4	28	1
NCT03840278	0	1	1	0	0	2019	4	28	1
NCT03977727	0	0	1	0	0	2019	4	28	1
NCT03760640	1	1	0	1	2	2019	4	28	1
NCT03816761	0	1	0	0	2	2019	4	28	1
NCT00687739	0	0	1	0	3	2008	4	29	1
NCT00711477	0	1	0	0	3	2008	4	29	1
NCT02185729	0	1	1	0	0	2008	4	29	0
NCT01155180	0	1	0	0	2	2008	4	29	0
NCT00710814	0	1	0	0	3	2008	4	29	0
NCT00675506	0	1	0	0	4	2008	4	29	0
NCT00806260	0	1	0	0	2	2008	4	29	0
NCT00819234	0	1	0	1	3	2008	4	29	0
NCT00650806	0	1	0	1	4	2008	4	29	0
NCT00673387	0	1	0	1	2	2008	4	29	0
NCT00603902	0	0	1	0	4	2008	4	29	0
NCT00856609	0	0	1	0	2	2009	4	29	1
NCT01038921	0	1	0	0	2	2009	4	29	1
NCT01451554	0	1	1	0	0	2009	4	29	0
NCT00955903	0	0	1	0	0	2010	4	29	1
NCT01334554	0	1	0	0	4	2011	4	29	1
NCT01568827	0	1	0	0	0	2012	4	29	1
NCT01488409	0	1	0	0	4	2012	4	29	1
NCT01529502	0	1	0	0	1	2012	4	29	0
NCT01764386	1	0	1	1	0	2013	4	29	1
NCT01770366	0	1	0	0	0	2013	4	29	0
NCT01944098	0	0	1	0	3	2013	4	29	0
NCT04051684	0	1	0	0	1	2013	4	29	0
NCT02037295	0	1	0	0	3	2014	4	29	1
NCT02129608	0	0	1	0	0	2014	4	29	1
NCT02243202	0	1	0	1	2	2014	4	29	0
NCT02647944	0	1	0	0	2	2015	4	29	1
NCT02124512	0	1	0	0	2	2015	4	29	1
NCT02365285	0	1	0	0	2	2015	4	29	1
NCT02371187	0	1	0	0	3	2015	4	29	0
NCT02470403	0	1	0	0	4	2015	4	29	0
NCT02530385	0	1	0	0	2	2016	4	29	1
NCT03119610	0	1	0	0	4	2017	4	29	1
NCT02741518	0	1	0	0	3	2017	4	29	1
NCT02963935	1	0	1	1	2	2017	4	29	1
NCT03171415	0	1	0	0	3	2017	4	29	0
NCT03198767	0	1	0	0	0	2017	4	29	0
NCT03180489	0	1	0	0	3	2017	4	29	0
NCT03364335	1	1	0	1	3	2018	4	29	1
NCT03373591	0	1	0	0	3	2018	4	29	1
NCT00706381	0	0	1	0	3	2008	4	30	1
NCT00690443	1	1	0	1	3	2008	4	30	1
NCT00770146	1	0	1	1	4	2008	4	30	1
NCT00639223	0	1	0	0	2	2008	4	30	0
NCT00626392	0	0	1	1	4	2008	4	30	0
NCT00630877	0	0	1	1	4	2008	4	30	0
NCT00812955	0	0	1	1	3	2008	4	30	0
NCT00639158	0	0	1	1	4	2008	4	30	0
NCT00616772	0	0	1	1	4	2008	4	30	0
NCT00903617	0	1	0	1	2	2009	4	30	1
NCT01218204	1	1	0	1	3	2010	4	30	1
NCT01208961	0	1	0	0	0	2010	4	30	0
NCT01267227	0	1	1	0	4	2010	4	30	0
NCT01288469	0	1	0	1	4	2011	4	30	0
NCT01288443	0	1	0	1	4	2011	4	30	0
NCT01408303	0	0	1	1	4	2011	4	30	0
NCT01644175	0	0	1	1	4	2012	4	30	0
NCT01592240	0	1	0	1	3	2012	4	30	0
NCT02458287	0	0	1	1	4	2015	4	30	0
NCT02634151	1	1	0	1	4	2016	4	30	1
NCT03001076	1	0	1	0	3	2016	4	30	1
NCT02991118	1	0	1	1	3	2016	4	30	1
NCT03043365	0	1	0	0	1	2017	4	30	1
NCT03337308	1	0	1	1	4	2017	4	30	1
NCT03193047	0	1	0	0	3	2017	4	30	1
NCT03051100	0	1	0	1	3	2017	4	30	1
NCT03415178	0	0	1	1	0	2018	4	30	1
NCT00595335	0	1	1	0	4	2008	4	NA	0
NCT00672854	0	1	1	1	3	2008	4	NA	0
NCT00681590	0	0	1	0	4	2008	4	NA	0
NCT00853047	0	1	0	1	3	2009	4	NA	1
NCT01007071	0	0	1	0	2	2009	4	NA	0
NCT01213043	0	1	0	1	4	2010	4	NA	1
NCT00782288	0	1	0	0	3	2010	4	NA	0
NCT01128270	0	1	0	0	0	2010	4	NA	0
NCT01097044	0	1	0	1	4	2010	4	NA	0
NCT01170273	0	0	1	0	4	2010	4	NA	0
NCT01465178	0	0	1	0	2	2011	4	NA	1
NCT01268098	0	0	1	1	4	2011	4	NA	1
NCT01692340	0	1	0	0	1	2012	4	NA	1
NCT01605136	0	0	1	1	4	2012	4	NA	0
NCT01885936	0	1	0	0	2	2013	4	NA	1
NCT01942590	0	1	0	0	4	2013	4	NA	1
NCT01950260	0	1	1	0	4	2013	4	NA	0
NCT02001688	1	1	0	1	3	2014	4	NA	1
NCT02057458	0	1	0	0	2	2014	4	NA	1
NCT02282527	0	1	1	1	4	2014	4	NA	0
NCT02070744	0	1	0	1	3	2014	4	NA	0
NCT02639286	0	1	0	0	4	2015	4	NA	1
NCT02626182	0	1	0	0	4	2015	4	NA	1
NCT01132482	0	1	0	0	4	2015	4	NA	1
NCT02508207	1	1	0	1	4	2016	4	NA	1
NCT03508687	0	1	0	0	0	2018	4	NA	1
NCT00605904	0	1	0	0	3	2008	5	31	1
NCT00695500	0	1	0	0	2	2008	5	31	1
NCT00805441	1	1	0	1	4	2008	5	31	1
NCT00804570	1	1	0	1	3	2008	5	31	1
NCT00705523	0	1	0	0	4	2008	5	31	0
NCT00667875	0	1	0	0	4	2008	5	31	0
NCT00762710	0	1	0	0	2	2008	5	31	0
NCT00674765	0	1	0	0	4	2008	5	31	0
NCT01032135	0	1	1	1	0	2008	5	31	0
NCT01518972	0	1	0	0	2	2009	5	31	1
NCT00585780	0	1	0	0	3	2009	5	31	1
NCT00861146	0	1	0	1	0	2009	5	31	1
NCT01076283	0	1	0	0	3	2009	5	31	0
NCT00854724	0	1	0	0	2	2009	5	31	0
NCT01000987	0	1	0	0	3	2009	5	31	0
NCT00777062	0	1	0	0	3	2009	5	31	0
NCT01056484	0	1	0	0	1	2009	5	31	0
NCT00970814	0	1	0	1	4	2009	5	31	0
NCT00929344	0	1	0	0	2	2009	5	31	0
NCT00996775	0	0	1	0	0	2009	5	31	0
NCT01159535	0	1	0	0	0	2009	5	31	0
NCT01151813	0	1	0	0	3	2010	5	31	1
NCT01596231	0	1	0	0	2	2010	5	31	1
NCT01141049	1	1	1	1	3	2010	5	31	1
NCT01187511	0	1	0	0	4	2010	5	31	1
NCT01227980	0	1	0	0	2	2010	5	31	1
NCT01176591	0	1	0	0	3	2010	5	31	0
NCT01296646	0	1	0	0	4	2010	5	31	0
NCT01214083	0	1	0	1	4	2010	5	31	0
NCT01347112	1	1	1	1	4	2011	5	31	1
NCT01342549	0	0	1	1	3	2011	5	31	0
NCT01292057	0	0	1	0	3	2011	5	31	0
NCT01146613	0	1	0	1	4	2011	5	31	0
NCT01779024	0	1	0	0	4	2012	5	31	1
NCT01751386	0	1	0	0	4	2012	5	31	1
NCT01553136	1	1	0	1	3	2012	5	31	1
NCT01548417	0	1	0	0	3	2012	5	31	1
NCT01519063	0	1	0	0	3	2012	5	31	1
NCT01856712	0	0	1	0	0	2013	5	31	1
NCT02026011	0	1	0	0	3	2013	5	31	1
NCT01980706	0	1	0	0	4	2013	5	31	1
NCT01613014	0	1	0	1	4	2013	5	31	0
NCT02349477	0	1	0	0	4	2014	5	31	1
NCT02046200	0	1	0	0	3	2014	5	31	0
NCT02210195	0	1	0	0	4	2014	5	31	0
NCT02176655	0	1	0	1	3	2014	5	31	0
NCT02158273	0	1	0	0	3	2014	5	31	0
NCT02252536	1	1	0	1	4	2015	5	31	1
NCT02251912	0	1	0	0	2	2015	5	31	1
NCT02539511	0	1	1	0	4	2015	5	31	0
NCT02740582	1	1	0	1	3	2016	5	31	1
NCT02966340	0	1	0	0	3	2016	5	31	1
NCT03610633	0	1	0	0	3	2016	5	31	1
NCT03169244	0	1	0	0	4	2017	5	31	1
NCT03035708	1	1	0	1	2	2017	5	31	1
NCT03424681	0	1	0	0	4	2017	5	31	1
NCT02955186	0	1	0	0	3	2017	5	31	1
NCT02742532	0	1	0	0	3	2017	5	31	1
NCT00731055	0	1	0	0	2	2008	5	32	1
NCT01202955	0	1	0	0	2	2008	5	32	0
NCT00773422	0	1	0	0	3	2008	5	32	0
NCT00888459	0	1	0	1	4	2008	5	32	0
NCT00916721	0	0	1	0	3	2008	5	32	0
NCT00549640	0	1	0	0	4	2008	5	32	0
NCT00722124	0	1	1	1	4	2008	5	32	0
NCT00595868	0	1	0	1	4	2008	5	32	0
NCT01050569	0	1	0	1	0	2008	5	32	0
NCT00935818	1	1	1	1	4	2009	5	32	1
NCT00938886	0	1	0	0	4	2009	5	32	1
NCT00440115	1	0	1	0	0	2009	5	32	1
NCT00851357	1	0	1	0	4	2009	5	32	1
NCT00835900	0	1	0	0	3	2009	5	32	1
NCT01065506	0	0	1	0	0	2009	5	32	1
NCT00802412	0	1	0	0	3	2009	5	32	1
NCT00901459	0	1	0	0	1	2009	5	32	0
NCT00967005	0	1	0	1	4	2009	5	32	0
NCT01018394	0	1	1	1	0	2009	5	32	0
NCT00956943	0	1	0	0	3	2009	5	32	0
NCT00894166	0	0	1	0	3	2009	5	32	0
NCT00960375	1	1	1	1	1	2010	5	32	1
NCT01162239	1	0	1	0	0	2010	5	32	1
NCT01001520	0	1	0	0	2	2010	5	32	1
NCT01021215	0	1	0	1	0	2010	5	32	1
NCT01199380	0	1	0	0	1	2010	5	32	1
NCT01188967	0	1	0	0	4	2010	5	32	0
NCT01280968	0	1	0	1	1	2010	5	32	0
NCT00939029	0	1	1	0	4	2010	5	32	0
NCT01466361	0	1	0	0	2	2010	5	32	0
NCT01287377	0	0	1	0	0	2010	5	32	0
NCT00710034	0	1	0	1	0	2010	5	32	0
NCT01250977	0	1	0	0	2	2011	5	32	1
NCT01524627	0	1	0	0	2	2011	5	32	1
NCT01451814	0	1	0	0	2	2011	5	32	1
NCT01443858	1	1	0	1	2	2011	5	32	1
NCT01406223	1	0	1	1	2	2011	5	32	1
NCT01303861	1	0	1	1	2	2011	5	32	1
NCT01372254	0	1	0	0	1	2011	5	32	1
NCT01413516	0	1	0	0	2	2011	5	32	0
NCT01399866	0	0	1	0	3	2011	5	32	0
NCT01476202	0	1	0	0	0	2011	5	32	0
NCT01506908	0	1	0	0	2	2011	5	32	0
NCT01533974	0	1	0	0	1	2011	5	32	0
NCT01685996	0	1	0	0	3	2012	5	32	1
NCT01669538	0	1	0	0	3	2012	5	32	1
NCT01535040	0	1	0	0	4	2012	5	32	1
NCT01502306	1	0	1	0	0	2012	5	32	1
NCT01592695	0	1	0	0	2	2012	5	32	0
NCT01702532	0	0	1	1	0	2012	5	32	0
NCT01781234	0	1	0	0	2	2013	5	32	1
NCT01730846	0	1	0	0	3	2013	5	32	1
NCT01821560	0	1	0	0	2	2013	5	32	1
NCT01806779	1	1	0	1	2	2013	5	32	1
NCT01756885	1	0	1	1	2	2013	5	32	1
NCT01736085	1	0	1	0	0	2013	5	32	1
NCT02028871	1	1	0	1	1	2014	5	32	1
NCT02148445	1	0	1	0	0	2014	5	32	1
NCT02217527	0	1	0	0	3	2014	5	32	0
NCT02230384	0	1	0	0	4	2014	5	32	0
NCT01825122	0	1	0	1	4	2014	5	32	0
NCT02044874	0	1	0	1	2	2014	5	32	0
NCT02596711	0	1	0	0	0	2015	5	32	1
NCT02401022	1	1	0	1	3	2015	5	32	1
NCT02560324	0	1	0	0	3	2015	5	32	1
NCT02050308	1	0	1	1	0	2015	5	32	1
NCT02638597	0	1	0	0	0	2015	5	32	0
NCT02355665	0	0	1	1	3	2015	5	32	0
NCT02348203	1	1	0	1	1	2016	5	32	1
NCT02737358	0	1	0	0	2	2016	5	32	1
NCT02800928	0	1	0	0	2	2016	5	32	1
NCT02906644	0	1	0	0	2	2016	5	32	1
NCT02896400	1	0	1	0	1	2017	5	32	1
NCT03521141	0	1	1	0	1	2018	5	32	1
NCT03709823	1	1	0	1	4	2018	5	32	1
NCT00637000	0	1	0	0	4	2008	5	33	1
NCT00640835	1	1	0	1	0	2008	5	33	1
NCT00684775	0	1	0	0	0	2008	5	33	1
NCT00699010	0	1	0	0	2	2008	5	33	0
NCT00723177	0	1	0	0	2	2008	5	33	0
NCT00476242	0	1	1	0	4	2008	5	33	0
NCT00574067	0	0	1	1	0	2008	5	33	0
NCT00781898	0	1	1	0	0	2008	5	33	0
NCT01052662	0	1	1	0	4	2009	5	33	1
NCT01760473	0	0	1	0	2	2009	5	33	1
NCT00980044	0	1	1	0	4	2009	5	33	0
NCT00634803	0	1	0	0	0	2009	5	33	0
NCT01136356	0	1	0	0	3	2010	5	33	1
NCT01024335	0	1	1	0	3	2010	5	33	1
NCT01188421	0	1	0	0	4	2010	5	33	1
NCT01262092	0	1	0	0	2	2010	5	33	0
NCT01180647	0	0	1	1	0	2010	5	33	0
NCT01030406	0	1	0	0	2	2010	5	33	0
NCT01271413	0	1	0	0	2	2010	5	33	0
NCT01556425	0	1	0	0	0	2012	5	33	1
NCT01605539	0	1	0	0	3	2012	5	33	0
NCT01740414	0	1	0	0	4	2012	5	33	0
NCT01895270	0	1	0	0	4	2013	5	33	1
NCT02044094	0	1	0	0	0	2013	5	33	1
NCT01848054	1	0	1	1	2	2013	5	33	1
NCT01908842	1	0	1	1	4	2013	5	33	1
NCT01759446	0	1	0	0	2	2013	5	33	0
NCT02611752	1	1	0	1	2	2015	5	33	1
NCT02710526	1	1	0	1	0	2015	5	33	1
NCT02537574	1	0	1	1	2	2015	5	33	1
NCT02651584	1	0	1	1	2	2015	5	33	1
NCT02357901	1	0	1	1	3	2015	5	33	1
NCT02110264	0	0	1	0	0	2015	5	33	1
NCT02696434	1	0	1	1	2	2016	5	33	1
NCT02617628	0	1	1	0	0	2016	5	33	1
NCT02548728	0	1	0	0	2	2016	5	33	0
NCT03169816	0	1	1	0	4	2017	5	33	1
NCT02526212	0	0	1	0	0	2017	5	33	0
NCT00632099	0	1	1	0	3	2008	5	34	1
NCT00743145	0	1	0	0	2	2008	5	34	1
NCT00838981	0	1	0	0	2	2008	5	34	1
NCT00743366	0	1	0	0	2	2008	5	34	0
NCT00732901	0	1	1	0	4	2008	5	34	0
NCT00743119	0	1	0	0	2	2008	5	34	0
NCT00656487	0	1	0	0	3	2008	5	34	0
NCT00759473	0	1	0	1	3	2008	5	34	0
NCT00713583	0	1	0	0	4	2008	5	34	0
NCT00613015	0	1	0	0	2	2008	5	34	0
NCT00611130	0	1	0	1	4	2008	5	34	0
NCT00687713	0	1	0	1	3	2008	5	34	0
NCT00573183	0	0	1	1	0	2008	5	34	0
NCT00158249	0	1	0	0	3	2009	5	34	1
NCT00893074	0	1	0	0	2	2009	5	34	1
NCT00833443	0	1	0	0	4	2009	5	34	1
NCT00809445	1	0	1	1	0	2009	5	34	1
NCT01215929	0	1	0	0	4	2009	5	34	1
NCT00958282	0	1	0	0	4	2009	5	34	1
NCT01532934	0	1	0	0	1	2009	5	34	1
NCT01778010	0	1	0	0	2	2009	5	34	0
NCT01011829	0	1	0	0	4	2009	5	34	0
NCT00830362	0	1	0	0	4	2009	5	34	0
NCT00497055	0	1	0	0	4	2009	5	34	0
NCT00974376	0	1	0	0	3	2009	5	34	0
NCT01071356	0	1	0	0	0	2009	5	34	0
NCT01134198	0	1	1	0	3	2010	5	34	1
NCT01410110	0	1	0	0	1	2010	5	34	1
NCT02080832	0	1	0	0	2	2010	5	34	1
NCT01020019	0	1	1	0	4	2010	5	34	1
NCT01535573	0	1	0	0	3	2010	5	34	1
NCT01140880	0	1	0	0	0	2010	5	34	1
NCT01077024	1	0	1	1	0	2010	5	34	1
NCT01171183	0	1	0	0	4	2010	5	34	1
NCT01347762	0	1	1	0	4	2010	5	34	1
NCT01145183	0	1	0	0	4	2010	5	34	1
NCT01137890	0	1	0	0	4	2010	5	34	0
NCT01137396	0	1	0	0	4	2010	5	34	0
NCT00950352	0	0	1	0	3	2010	5	34	0
NCT00969878	0	1	0	1	4	2010	5	34	0
NCT01394185	0	1	0	0	2	2011	5	34	1
NCT01281202	1	1	1	1	4	2011	5	34	1
NCT01371851	0	1	0	0	3	2011	5	34	1
NCT01393457	0	1	0	0	4	2011	5	34	1
NCT01790490	0	1	0	0	3	2011	5	34	0
NCT01963091	0	1	0	0	2	2011	5	34	0
NCT01526538	0	1	0	0	4	2011	5	34	0
NCT01611948	0	1	0	0	3	2011	5	34	0
NCT01135420	0	1	0	1	0	2011	5	34	0
NCT01641159	1	1	0	1	4	2012	5	34	1
NCT01697709	0	1	0	0	4	2012	5	34	1
NCT01680887	0	1	0	0	4	2012	5	34	1
NCT01557569	0	1	0	0	4	2012	5	34	0
NCT01685073	0	1	1	0	2	2012	5	34	0
NCT02774343	0	1	0	0	3	2012	5	34	0
NCT01365819	0	1	0	0	3	2012	5	34	0
NCT01574183	0	1	0	0	3	2012	5	34	0
NCT01878006	0	1	0	0	2	2013	5	34	1
NCT01811940	1	1	1	1	3	2013	5	34	1
NCT01844687	0	1	0	1	3	2013	5	34	1
NCT01822587	0	1	0	0	3	2013	5	34	1
NCT02011516	0	1	0	0	4	2013	5	34	0
NCT01723384	0	1	0	0	4	2013	5	34	0
NCT02132832	0	1	0	0	3	2013	5	34	0
NCT01704196	0	1	0	1	4	2013	5	34	0
NCT01675661	1	0	1	1	4	2014	5	34	1
NCT01468012	0	1	1	0	4	2014	5	34	1
NCT01953432	0	1	0	0	4	2014	5	34	1
NCT02080819	0	1	0	0	2	2014	5	34	1
NCT02439814	0	1	0	0	2	2015	5	34	1
NCT02255357	0	1	1	1	2	2015	5	34	1
NCT03226223	0	1	0	0	1	2016	5	34	1
NCT02892110	0	1	0	0	2	2017	5	34	1
NCT03007394	1	1	0	1	3	2017	5	34	1
NCT00690274	0	1	0	0	2	2008	6	35	1
NCT00686998	0	1	0	0	2	2008	6	35	0
NCT00772005	0	1	0	1	4	2008	6	35	0
NCT00628589	0	0	1	0	4	2008	6	35	0
NCT01111149	0	1	0	0	2	2009	6	35	1
NCT00663039	0	1	0	0	4	2009	6	35	1
NCT00588731	0	1	0	0	4	2009	6	35	1
NCT01009060	0	1	0	1	3	2009	6	35	1
NCT00728728	0	1	0	0	3	2009	6	35	1
NCT00817336	0	1	0	0	4	2009	6	35	0
NCT00922272	0	1	0	1	4	2009	6	35	0
NCT00884897	0	1	0	0	4	2010	6	35	0
NCT01012167	0	1	0	1	4	2010	6	35	0
NCT01173874	0	0	1	1	1	2010	6	35	0
NCT01143077	0	0	1	1	0	2010	6	35	0
NCT01393600	1	1	0	1	2	2011	6	35	1
NCT01400477	0	1	0	0	3	2011	6	35	1
NCT01041976	0	1	0	0	1	2011	6	35	1
NCT01377233	0	1	0	1	4	2011	6	35	1
NCT01348100	0	1	0	1	0	2011	6	35	0
NCT01259427	0	1	0	1	0	2011	6	35	0
NCT01720316	0	1	0	0	4	2012	6	35	1
NCT01706965	0	1	0	0	1	2012	6	35	1
NCT01733121	0	1	0	1	4	2012	6	35	1
NCT01688037	0	1	0	1	4	2012	6	35	1
NCT01568528	0	1	0	0	2	2013	6	35	1
NCT01779700	1	1	0	1	4	2013	6	35	1
NCT01795547	1	0	1	1	0	2013	6	35	1
NCT01555697	0	1	0	0	4	2014	6	35	1
NCT02109562	1	0	1	1	2	2014	6	35	1
NCT02086786	0	1	0	0	0	2014	6	35	1
NCT02008773	0	1	0	1	3	2014	6	35	1
NCT02104752	0	1	0	0	4	2014	6	35	0
NCT02507219	0	1	1	0	3	2015	6	35	1
NCT02194933	0	0	1	0	3	2015	6	35	1
NCT02164981	1	1	0	1	3	2015	6	35	1
NCT02477670	1	1	0	1	4	2015	6	35	1
NCT02477020	1	1	0	1	4	2015	6	35	1
NCT02930005	0	1	0	0	0	2015	6	35	0
NCT02694328	1	0	1	1	4	2016	6	35	1
NCT03345979	1	0	1	1	4	2017	6	35	1
NCT03055338	1	1	0	1	4	2017	6	35	1
NCT03557931	1	1	0	1	3	2018	6	35	1
NCT03697252	0	1	0	1	3	2018	6	35	1
NCT00578669	1	0	1	0	2	2008	6	36	1
NCT00672620	1	0	1	1	2	2008	6	36	1
NCT00733980	0	1	0	1	2	2008	6	36	1
NCT00739908	1	1	0	1	4	2008	6	36	1
NCT00768430	0	1	0	1	4	2008	6	36	0
NCT00555997	0	1	0	1	4	2008	6	36	0
NCT00705003	0	1	0	1	4	2008	6	36	0
NCT00633399	0	1	0	1	4	2008	6	36	0
NCT00767624	0	1	1	1	3	2008	6	36	0
NCT00742573	0	1	0	0	1	2008	6	36	0
NCT00683852	0	0	1	0	4	2008	6	36	0
NCT00683592	0	0	1	1	4	2008	6	36	0
NCT00668525	0	0	1	1	3	2008	6	36	0
NCT00840034	1	1	0	1	4	2009	6	36	1
NCT00854100	1	1	0	1	2	2009	6	36	1
NCT00969150	1	0	1	1	3	2009	6	36	1
NCT01034462	1	0	1	1	3	2009	6	36	1
NCT00969709	1	0	1	1	3	2009	6	36	1
NCT01020799	1	1	0	1	4	2009	6	36	1
NCT00759395	0	1	0	0	2	2009	6	36	0
NCT00986479	0	1	0	0	4	2009	6	36	0
NCT00837486	0	1	0	1	4	2009	6	36	0
NCT01545843	0	1	0	0	1	2009	6	36	0
NCT00985725	0	1	0	1	3	2009	6	36	0
NCT00905424	0	1	0	1	3	2009	6	36	0
NCT00797966	0	1	0	1	3	2009	6	36	0
NCT00863798	0	0	1	1	4	2009	6	36	0
NCT01163266	1	0	1	1	4	2010	6	36	1
NCT01179516	1	0	1	1	4	2010	6	36	1
NCT01153009	1	0	1	1	4	2010	6	36	1
NCT01152554	1	0	1	1	4	2010	6	36	1
NCT01103271	0	1	0	0	1	2010	6	36	0
NCT01098318	0	0	1	0	3	2010	6	36	0
NCT01189812	0	1	0	1	4	2010	6	36	0
NCT01052077	0	1	0	1	3	2010	6	36	0
NCT01254305	1	1	0	1	3	2011	6	36	1
NCT01500200	0	1	0	1	4	2011	6	36	1
NCT01407575	0	0	1	0	3	2011	6	36	0
NCT01605552	0	1	0	0	1	2011	6	36	0
NCT01392963	0	1	0	0	2	2011	6	36	0
NCT01204918	0	1	0	1	3	2011	6	36	0
NCT01407094	0	1	0	1	4	2011	6	36	0
NCT01428661	0	1	1	1	4	2011	6	36	0
NCT01370733	1	0	1	1	4	2012	6	36	1
NCT01715805	1	0	1	1	3	2012	6	36	1
NCT01421342	1	0	1	1	0	2012	6	36	1
NCT01558063	0	1	0	0	3	2012	6	36	0
NCT01625845	0	1	0	0	3	2012	6	36	0
NCT01869374	0	1	0	0	3	2012	6	36	0
NCT02139540	0	1	0	0	4	2012	6	36	0
NCT01627782	0	1	0	1	2	2012	6	36	0
NCT02015546	0	0	1	0	2	2012	6	36	0
NCT01874951	0	1	0	0	4	2013	6	36	1
NCT02106325	0	1	0	1	3	2013	6	36	1
NCT02185131	0	1	0	0	3	2013	6	36	0
NCT01880593	0	1	0	0	2	2013	6	36	0
NCT01742832	0	1	0	0	3	2013	6	36	0
NCT02376257	0	1	0	0	2	2014	6	36	1
NCT02176291	0	1	0	0	3	2014	6	36	1
NCT01891734	0	1	0	0	0	2014	6	36	1
NCT02021669	0	1	0	0	4	2014	6	36	1
NCT01920555	0	1	0	1	4	2014	6	36	0
NCT02133001	0	1	0	1	2	2014	6	36	0
NCT02116361	0	1	0	1	2	2014	6	36	0
NCT02553915	1	1	1	1	4	2015	6	36	1
NCT02458690	1	1	0	0	1	2015	6	36	1
NCT02360280	0	1	0	0	3	2015	6	36	1
NCT02466087	0	1	1	0	0	2015	6	36	1
NCT02646449	0	1	0	0	3	2015	6	36	0
NCT02943577	1	0	1	1	4	2016	6	36	1
NCT02932943	1	0	1	1	4	2016	6	36	1
NCT02951988	1	0	1	1	3	2016	6	36	1
NCT02943564	1	0	1	1	4	2016	6	36	1
NCT02181231	0	1	0	0	3	2016	6	36	1
NCT02487485	0	1	0	1	3	2016	6	36	1
NCT03018340	1	1	0	1	4	2016	6	36	1
NCT03102736	0	1	0	0	3	2017	6	36	1
NCT03043560	1	1	0	1	2	2017	6	36	1
NCT02720198	0	0	1	0	3	2017	6	36	1
NCT00715650	0	1	0	0	0	2008	6	37	1
NCT00475241	0	1	1	0	1	2008	6	37	0
NCT00879255	0	0	1	0	0	2008	6	37	0
NCT00373698	0	0	1	1	1	2008	6	37	0
NCT00896038	0	1	0	0	3	2009	6	37	1
NCT00659230	1	1	0	1	4	2009	6	37	1
NCT00749203	0	1	0	0	4	2009	6	37	1
NCT00744055	0	0	1	0	3	2009	6	37	1
NCT01000493	0	1	0	1	4	2009	6	37	1
NCT01188694	0	1	0	1	4	2009	6	37	0
NCT01018992	0	1	0	1	2	2009	6	37	0
NCT00937235	0	1	0	0	1	2009	6	37	0
NCT01401101	1	1	0	1	3	2010	6	37	1
NCT00532493	1	0	1	1	2	2010	6	37	1
NCT01031979	0	1	0	0	4	2010	6	37	0
NCT01055171	0	1	0	0	4	2010	6	37	0
NCT00855816	0	1	1	0	0	2010	6	37	0
NCT01814332	0	1	0	0	3	2010	6	37	0
NCT01352637	1	0	1	1	3	2011	6	37	1
NCT01605799	0	1	0	0	0	2012	6	37	1
NCT01739335	1	1	0	1	2	2012	6	37	1
NCT01506323	1	0	1	1	1	2012	6	37	1
NCT01793610	0	1	0	0	3	2012	6	37	0
NCT01847469	0	1	0	0	3	2013	6	37	1
NCT01901848	0	1	1	0	1	2013	6	37	1
NCT02155829	1	1	0	1	4	2013	6	37	1
NCT01963078	0	1	0	0	2	2013	6	37	1
NCT01601067	0	1	0	0	1	2013	6	37	1
NCT02546570	0	1	0	0	2	2015	6	37	0
NCT02769312	0	1	0	0	3	2016	6	37	1
NCT00790868	1	1	0	1	2	2008	6	38	1
NCT00595231	1	1	0	1	3	2008	6	38	1
NCT00734071	1	0	1	1	2	2008	6	38	1
NCT00731120	1	0	1	1	2	2008	6	38	1
NCT00730691	1	0	1	1	2	2008	6	38	1
NCT00790738	0	0	1	0	4	2008	6	38	0
NCT00759772	0	1	0	0	1	2008	6	38	0
NCT00719706	0	1	0	0	4	2008	6	38	0
NCT00775229	0	1	0	0	3	2008	6	38	0
NCT00761761	0	0	1	0	4	2008	6	38	0
NCT00671853	0	0	1	0	3	2008	6	38	0
NCT00880919	0	0	1	1	3	2008	6	38	0
NCT00865202	0	0	1	0	4	2008	6	38	0
NCT00721955	0	0	1	1	4	2008	6	38	0
NCT00807937	0	1	0	1	4	2008	6	38	0
NCT00808249	0	1	0	1	4	2008	6	38	0
NCT00616655	0	1	0	1	4	2008	6	38	0
NCT00852202	1	1	0	1	2	2009	6	38	1
NCT00996372	1	0	1	1	2	2009	6	38	1
NCT01057862	0	1	0	1	4	2009	6	38	0
NCT00958880	0	0	1	1	2	2009	6	38	0
NCT00852592	0	0	1	0	3	2009	6	38	0
NCT00996164	0	0	1	1	2	2009	6	38	0
NCT01179568	1	1	0	1	4	2010	6	38	1
NCT01100255	0	1	0	0	2	2010	6	38	1
NCT01072929	1	0	1	1	4	2010	6	38	1
NCT00748956	0	1	0	0	4	2010	6	38	0
NCT01102803	0	0	1	0	3	2010	6	38	0
NCT00223236	0	0	1	0	4	2010	6	38	0
NCT01121211	0	1	0	0	4	2010	6	38	0
NCT01307748	0	1	1	0	1	2010	6	38	0
NCT01072344	0	0	1	0	3	2010	6	38	0
NCT01211522	1	0	1	1	4	2011	6	38	1
NCT01429272	0	0	1	1	4	2011	6	38	0
NCT01291173	0	1	0	1	4	2011	6	38	0
NCT01615367	0	1	0	0	1	2012	6	38	1
NCT01856530	0	1	0	0	2	2012	6	38	1
NCT01629966	1	0	1	1	3	2012	6	38	1
NCT01399827	0	1	0	0	3	2012	6	38	1
NCT01063348	0	1	0	0	3	2012	6	38	0
NCT01944293	0	1	0	0	4	2013	6	38	1
NCT01797575	0	1	0	0	2	2013	6	38	1
NCT01875445	0	1	0	0	3	2013	6	38	1
NCT01844115	1	0	1	1	3	2013	6	38	1
NCT01766401	1	0	1	1	3	2013	6	38	1
NCT01993849	0	0	1	0	2	2013	6	38	1
NCT01934972	0	0	1	0	3	2013	6	38	0
NCT02671266	0	1	0	0	2	2014	6	38	1
NCT01853280	0	1	1	0	2	2014	6	38	1
NCT02055638	1	1	0	1	4	2014	6	38	1
NCT02327013	1	1	0	1	4	2014	6	38	1
NCT02218736	1	1	0	1	3	2015	6	38	1
NCT02581865	1	1	0	1	4	2015	6	38	1
NCT02305797	0	0	1	0	4	2015	6	38	0
NCT02911324	0	1	0	0	0	2016	6	38	1
NCT02528409	0	1	0	0	4	2016	6	38	1
NCT03274440	0	1	0	0	3	2017	6	38	1
NCT03334721	0	1	0	0	4	2017	6	38	1
NCT03107026	1	0	1	1	4	2017	6	38	1
NCT02324153	0	1	0	0	4	2017	6	38	1
NCT03069677	0	0	1	0	0	2017	6	38	1
NCT03887429	1	1	0	1	4	2019	6	38	1
NCT00871377	0	1	0	0	4	2008	7	39	0
NCT01159431	0	1	0	1	4	2008	7	39	0
NCT01458522	0	1	0	1	1	2012	7	39	1
NCT02564029	0	1	0	1	2	2015	7	39	1
NCT02929667	0	1	0	1	3	2017	7	39	1
NCT03021018	0	1	0	1	0	2017	7	39	1
NCT03953820	1	1	0	1	0	2019	7	39	1
NCT00795288	0	1	0	0	4	2008	7	40	1
NCT00576693	1	0	1	1	0	2008	7	40	1
NCT01047709	0	1	0	0	0	2008	7	40	0
NCT01896128	0	1	0	0	4	2008	7	40	0
NCT00405548	0	1	0	0	3	2008	7	40	0
NCT00384748	0	1	0	1	0	2008	7	40	0
NCT01024972	0	1	0	0	3	2009	7	40	1
NCT00720759	0	1	0	0	1	2009	7	40	0
NCT00894803	0	1	0	1	3	2009	7	40	0
NCT01182441	1	0	1	1	0	2010	7	40	1
NCT01169259	1	0	1	0	3	2010	7	40	1
NCT02082912	0	1	0	0	2	2010	7	40	1
NCT01109602	0	1	0	0	0	2010	7	40	1
NCT01146379	0	1	0	0	1	2010	7	40	1
NCT00995774	0	1	0	0	1	2010	7	40	0
NCT01422161	0	0	1	0	2	2010	7	40	0
NCT00873015	0	1	0	0	1	2010	7	40	0
NCT01049802	0	1	0	0	3	2010	7	40	0
NCT01253018	0	1	0	0	1	2011	7	40	1
NCT01907321	0	1	0	1	1	2011	7	40	1
NCT01369069	1	0	1	1	2	2012	7	40	1
NCT02838901	0	1	0	0	4	2012	7	40	1
NCT01726673	0	1	0	0	2	2012	7	40	1
NCT01686373	0	1	0	1	4	2012	7	40	1
NCT01605825	0	1	0	1	2	2012	7	40	1
NCT01805895	0	1	0	0	1	2013	7	40	0
NCT02222714	0	1	0	1	4	2014	7	40	0
NCT02142712	0	1	0	0	0	2014	7	40	0
NCT02514044	0	1	0	0	3	2015	7	40	1
NCT02442804	0	1	0	0	3	2015	7	40	1
NCT02448641	1	1	0	1	2	2016	7	40	1
NCT00869791	0	1	0	0	0	2008	7	NA	1
NCT00736996	0	1	0	0	4	2008	7	NA	1
NCT00620191	0	1	0	0	4	2008	7	NA	1
NCT00825370	1	0	1	0	0	2008	7	NA	1
NCT00813488	1	0	1	1	4	2008	7	NA	1
NCT00784875	1	1	0	1	3	2008	7	NA	1
NCT00748098	0	0	1	1	3	2008	7	NA	1
NCT00573170	1	0	1	1	2	2008	7	NA	1
NCT00660192	0	1	1	0	2	2008	7	NA	0
NCT00753519	0	1	0	0	2	2008	7	NA	0
NCT00810368	0	1	0	0	4	2008	7	NA	0
NCT01286324	0	1	0	0	4	2008	7	NA	0
NCT00745251	0	1	0	0	2	2008	7	NA	0
NCT01361633	0	1	0	0	3	2008	7	NA	0
NCT00663026	0	1	0	1	3	2008	7	NA	0
NCT00825786	0	0	1	0	1	2008	7	NA	0
NCT00772031	0	0	1	1	4	2008	7	NA	0
NCT00489411	0	0	1	1	2	2008	7	NA	0
NCT00984308	0	1	1	1	0	2008	7	NA	0
NCT00682734	0	0	1	0	4	2008	7	NA	0
NCT00758498	0	0	1	1	4	2008	7	NA	0
NCT00623636	0	0	1	0	4	2008	7	NA	0
NCT00833690	1	1	0	1	2	2009	7	NA	1
NCT00843518	1	1	0	1	4	2009	7	NA	1
NCT00959751	1	1	0	1	2	2009	7	NA	1
NCT00920686	1	1	0	1	2	2009	7	NA	1
NCT00985517	0	1	0	1	4	2009	7	NA	1
NCT01122849	0	1	0	1	2	2009	7	NA	1
NCT00950248	0	1	0	0	2	2009	7	NA	1
NCT00841321	0	1	0	1	4	2009	7	NA	1
NCT01617577	0	1	0	0	4	2009	7	NA	0
NCT01222091	0	1	0	0	3	2009	7	NA	0
NCT01399905	0	1	0	0	4	2009	7	NA	0
NCT00848172	0	1	0	0	4	2009	7	NA	0
NCT00539305	0	0	1	0	4	2009	7	NA	0
NCT00942851	0	1	0	0	3	2009	7	NA	0
NCT00983983	0	1	0	1	4	2009	7	NA	0
NCT00977184	0	1	0	0	2	2009	7	NA	0
NCT00981084	0	1	1	0	3	2009	7	NA	0
NCT00966641	0	1	0	0	4	2009	7	NA	0
NCT01037088	0	1	0	0	3	2009	7	NA	0
NCT00856518	0	1	1	0	2	2009	7	NA	0
NCT00916383	0	1	0	1	3	2009	7	NA	0
NCT00812565	0	1	0	0	4	2009	7	NA	0
NCT01044758	0	1	0	0	2	2009	7	NA	0
NCT00991276	0	0	1	1	3	2009	7	NA	0
NCT00939822	0	1	0	0	3	2009	7	NA	0
NCT01006122	0	1	0	1	4	2009	7	NA	0
NCT01305811	0	1	0	0	2	2009	7	NA	0
NCT00682838	0	1	1	0	1	2009	7	NA	0
NCT00825500	0	1	0	1	3	2009	7	NA	0
NCT00724815	0	0	1	1	2	2009	7	NA	0
NCT01058941	0	1	0	0	4	2010	7	NA	1
NCT01055639	0	1	0	0	2	2010	7	NA	1
NCT01225263	0	1	0	0	3	2010	7	NA	1
NCT01176240	1	0	1	1	4	2010	7	NA	1
NCT01183312	0	1	0	0	4	2010	7	NA	0
NCT01146600	0	1	0	0	4	2010	7	NA	0
NCT01143636	0	1	0	0	2	2010	7	NA	0
NCT01187771	0	1	0	1	1	2010	7	NA	0
NCT01188811	0	1	1	0	4	2010	7	NA	0
NCT00920699	0	1	0	1	2	2010	7	NA	0
NCT01096680	0	1	0	0	3	2010	7	NA	0
NCT01108081	0	0	1	0	1	2010	7	NA	0
NCT01158378	0	0	1	1	1	2010	7	NA	0
NCT01259388	1	1	0	1	1	2011	7	NA	1
NCT01406873	0	1	0	0	4	2011	7	NA	1
NCT01257581	1	1	0	1	4	2011	7	NA	1
NCT01397422	1	1	1	1	4	2011	7	NA	1
NCT01311895	1	0	1	0	1	2011	7	NA	1
NCT01489969	1	1	0	1	2	2011	7	NA	1
NCT01325714	1	0	1	0	1	2011	7	NA	1
NCT01299766	1	0	1	0	1	2011	7	NA	1
NCT01444300	0	1	0	0	4	2011	7	NA	1
NCT01374438	0	1	0	0	4	2011	7	NA	1
NCT01595646	0	1	0	1	4	2011	7	NA	1
NCT01337986	0	1	1	0	1	2011	7	NA	1
NCT01280123	1	1	0	1	4	2011	7	NA	1
NCT01328379	1	0	1	1	3	2011	7	NA	0
NCT01285908	0	1	0	0	0	2011	7	NA	0
NCT01738581	0	1	0	1	1	2011	7	NA	0
NCT01436045	0	1	0	0	4	2011	7	NA	0
NCT01259440	0	1	0	0	1	2011	7	NA	0
NCT01300728	0	1	0	0	3	2011	7	NA	0
NCT02006160	0	1	1	0	4	2011	7	NA	0
NCT01227564	0	1	0	1	4	2011	7	NA	0
NCT02478580	0	0	1	0	4	2011	7	NA	0
NCT01119131	0	1	0	0	4	2011	7	NA	0
NCT01963767	0	1	0	0	4	2011	7	NA	0
NCT01378195	0	1	0	0	0	2011	7	NA	0
NCT01462812	0	0	1	1	4	2011	7	NA	0
NCT01362491	0	0	1	0	4	2011	7	NA	0
NCT01430442	0	1	0	1	2	2011	7	NA	0
NCT01828515	0	1	0	0	3	2012	7	NA	1
NCT01738191	0	1	0	0	2	2012	7	NA	1
NCT01511978	1	1	0	1	4	2012	7	NA	1
NCT01522404	0	1	0	0	4	2012	7	NA	1
NCT01383161	0	1	0	0	4	2012	7	NA	1
NCT01470027	0	1	0	0	4	2012	7	NA	1
NCT01569451	0	1	0	0	4	2012	7	NA	1
NCT01637623	1	1	0	1	4	2012	7	NA	1
NCT01625988	1	1	0	1	2	2012	7	NA	1
NCT01542307	0	1	0	0	4	2012	7	NA	1
NCT01515410	1	1	0	1	0	2012	7	NA	1
NCT01667679	1	0	1	1	4	2012	7	NA	1
NCT01522235	0	1	1	1	4	2012	7	NA	0
NCT01653132	0	1	0	0	2	2012	7	NA	0
NCT01722071	0	1	0	0	2	2012	7	NA	0
NCT01931878	0	1	0	0	2	2012	7	NA	0
NCT01491022	0	1	0	0	4	2012	7	NA	0
NCT02419313	0	1	0	0	2	2012	7	NA	0
NCT01741701	0	1	1	0	2	2012	7	NA	0
NCT01548287	0	1	0	1	3	2012	7	NA	0
NCT01939314	0	0	1	0	3	2012	7	NA	0
NCT01681121	0	1	0	1	3	2012	7	NA	0
NCT02051296	0	1	0	0	4	2012	7	NA	0
NCT01504854	0	1	0	1	4	2012	7	NA	0
NCT01569464	0	0	1	0	2	2012	7	NA	0
NCT01539642	0	0	1	1	4	2012	7	NA	0
NCT01770314	0	1	0	0	1	2012	7	NA	0
NCT01539538	0	0	1	1	0	2012	7	NA	0
NCT01864525	0	1	0	0	4	2013	7	NA	1
NCT01791725	1	1	0	1	3	2013	7	NA	1
NCT01786174	1	1	0	1	4	2013	7	NA	1
NCT01780974	1	1	0	1	3	2013	7	NA	1
NCT01806857	1	1	0	1	2	2013	7	NA	1
NCT01755091	1	1	0	1	3	2013	7	NA	1
NCT01928849	1	1	0	1	4	2013	7	NA	1
NCT01956279	0	1	0	0	4	2013	7	NA	1
NCT01874145	1	0	1	1	0	2013	7	NA	1
NCT01982942	1	1	0	1	3	2013	7	NA	1
NCT01797185	1	0	1	1	0	2013	7	NA	1
NCT01973205	1	0	1	1	4	2013	7	NA	1
NCT01782742	0	1	0	0	2	2013	7	NA	1
NCT01896700	0	1	1	0	2	2013	7	NA	1
NCT01849770	0	1	0	1	4	2013	7	NA	1
NCT01965756	0	1	0	0	4	2013	7	NA	0
NCT01839279	0	1	0	0	4	2013	7	NA	0
NCT02015039	0	1	0	0	0	2013	7	NA	0
NCT01871285	0	1	0	1	4	2013	7	NA	0
NCT01906658	0	1	0	1	0	2013	7	NA	0
NCT01786603	0	1	0	1	3	2013	7	NA	0
NCT01753310	0	0	1	1	2	2013	7	NA	0
NCT01939002	0	0	1	1	0	2013	7	NA	0
NCT01995838	0	1	0	1	2	2013	7	NA	0
NCT02110706	1	1	0	1	3	2014	7	NA	1
NCT02176018	1	1	0	1	3	2014	7	NA	1
NCT02258152	1	1	0	1	3	2014	7	NA	1
NCT01767909	1	1	1	1	4	2014	7	NA	1
NCT02163993	1	1	0	1	2	2014	7	NA	1
NCT02166346	0	1	0	0	4	2014	7	NA	1
NCT02079909	1	1	0	1	4	2014	7	NA	1
NCT02199509	0	1	0	0	2	2014	7	NA	0
NCT02070302	0	1	0	0	2	2014	7	NA	0
NCT02064166	0	1	0	0	4	2014	7	NA	0
NCT02206620	0	1	0	0	4	2014	7	NA	0
NCT02133664	0	1	0	0	3	2014	7	NA	0
NCT02194088	0	0	1	0	4	2014	7	NA	0
NCT02469896	1	1	0	1	4	2015	7	NA	1
NCT02359552	1	1	0	1	3	2015	7	NA	1
NCT02248636	1	1	1	1	4	2015	7	NA	1
NCT02450552	1	1	0	1	4	2015	7	NA	1
NCT02322333	1	1	1	1	2	2015	7	NA	1
NCT02439320	1	0	1	1	4	2015	7	NA	1
NCT02315872	0	0	1	1	3	2015	7	NA	1
NCT02607254	0	1	0	0	1	2015	7	NA	1
NCT02391961	0	1	0	0	2	2015	7	NA	1
NCT02431468	0	1	0	1	4	2015	7	NA	1
NCT02569853	1	0	1	1	2	2015	7	NA	1
NCT02561702	0	1	0	0	4	2015	7	NA	0
NCT02423200	0	1	0	0	4	2015	7	NA	0
NCT02428478	0	1	0	0	3	2015	7	NA	0
NCT02436031	0	1	0	0	3	2015	7	NA	0
NCT02387710	0	1	0	0	4	2015	7	NA	0
NCT02571049	0	1	0	0	2	2015	7	NA	0
NCT02665273	0	0	1	0	2	2015	7	NA	0
NCT02560753	0	1	0	1	0	2015	7	NA	0
NCT02170779	0	1	0	0	0	2015	7	NA	0
NCT02438137	0	1	0	0	2	2015	7	NA	0
NCT02423408	0	1	0	1	4	2015	7	NA	0
NCT02804594	0	1	0	0	2	2016	7	NA	1
NCT02818569	0	1	0	0	3	2016	7	NA	1
NCT02781454	1	1	0	1	4	2016	7	NA	1
NCT02874924	0	1	0	0	4	2016	7	NA	1
NCT02910102	1	1	0	1	4	2016	7	NA	1
NCT02908620	0	1	0	0	2	2016	7	NA	1
NCT02960893	1	1	1	1	4	2016	7	NA	1
NCT02745392	1	1	1	1	3	2016	7	NA	1
NCT02848326	1	1	1	1	2	2016	7	NA	1
NCT02873221	1	0	1	1	0	2016	7	NA	1
NCT02828020	1	0	1	1	2	2016	7	NA	1
NCT02867709	1	0	1	1	2	2016	7	NA	1
NCT02945254	0	1	0	0	1	2016	7	NA	1
NCT02908529	0	1	0	0	4	2016	7	NA	1
NCT02771366	0	1	0	0	2	2016	7	NA	1
NCT02708186	0	1	0	1	4	2016	7	NA	1
NCT02803749	0	1	0	0	4	2016	7	NA	0
NCT02970162	0	0	1	0	4	2016	7	NA	0
NCT02656160	0	1	0	0	1	2016	7	NA	0
NCT02593097	0	0	1	0	4	2016	7	NA	0
NCT03292016	1	1	0	1	0	2017	7	NA	1
NCT03091400	0	1	0	0	2	2017	7	NA	1
NCT03108469	1	1	0	1	2	2017	7	NA	1
NCT02968992	0	1	0	0	3	2017	7	NA	1
NCT02933060	0	1	1	0	3	2017	7	NA	1
NCT03205488	1	1	0	1	3	2017	7	NA	1
NCT03383887	0	1	0	0	4	2017	7	NA	1
NCT03426631	0	1	0	0	4	2017	7	NA	1
NCT03037203	0	1	0	1	2	2017	7	NA	1
NCT03331042	0	0	1	1	2	2017	7	NA	1
NCT03185065	0	0	1	1	4	2017	7	NA	1
NCT03836664	0	1	0	0	2	2017	7	NA	0
NCT03520998	1	1	0	1	4	2018	7	NA	1
NCT03560245	1	1	0	1	4	2018	7	NA	1
NCT03461757	1	0	1	1	3	2018	7	NA	1
NCT03640052	0	1	0	1	0	2018	7	NA	1
NCT03301272	0	1	0	0	3	2018	7	NA	0
NCT03500289	0	1	0	0	2	2018	7	NA	0
NCT00755183	0	1	0	0	4	2008	8	NA	1
NCT00645671	0	0	1	0	2	2008	8	NA	1
NCT00699153	0	0	1	0	2	2008	8	NA	1
NCT00593450	1	0	1	1	3	2008	8	NA	1
NCT00661583	0	1	0	0	0	2008	8	NA	0
NCT00605423	0	1	0	0	1	2008	8	NA	0
NCT00708526	0	1	0	0	1	2008	8	NA	0
NCT00626782	0	1	1	0	0	2008	8	NA	0
NCT00824720	0	1	0	1	2	2008	8	NA	0
NCT00699803	0	1	0	0	4	2008	8	NA	0
NCT00764738	0	1	1	0	0	2008	8	NA	0
NCT00703781	0	0	1	0	2	2008	8	NA	0
NCT00704418	0	0	1	0	2	2008	8	NA	0
NCT00667004	0	1	0	0	2	2008	8	NA	0
NCT00691197	0	1	1	0	3	2008	8	NA	0
NCT00781859	0	0	1	1	2	2008	8	NA	0
NCT00784719	0	1	0	1	2	2008	8	NA	0
NCT01072357	0	1	0	0	3	2009	8	NA	1
NCT00769015	0	0	1	0	1	2009	8	NA	1
NCT00853073	0	1	1	0	0	2009	8	NA	1
NCT00853905	0	1	1	0	0	2009	8	NA	1
NCT01010633	0	0	1	0	2	2009	8	NA	1
NCT00896779	0	1	0	1	0	2009	8	NA	0
NCT01016691	0	1	0	1	2	2009	8	NA	0
NCT00882687	0	1	0	0	3	2009	8	NA	0
NCT00935883	0	1	0	0	4	2009	8	NA	0
NCT01003106	0	1	0	0	0	2009	8	NA	0
NCT01001195	0	1	0	0	3	2009	8	NA	0
NCT00809848	0	1	0	0	4	2009	8	NA	0
NCT00854061	0	0	1	0	4	2009	8	NA	0
NCT00926185	0	1	0	1	3	2009	8	NA	0
NCT00961051	0	0	1	1	2	2009	8	NA	0
NCT00853970	0	0	1	0	2	2009	8	NA	0
NCT00905450	0	1	0	0	2	2009	8	NA	0
NCT00991458	0	1	0	0	3	2009	8	NA	0
NCT00891735	0	0	1	1	3	2009	8	NA	0
NCT01233609	1	1	0	1	4	2010	8	NA	1
NCT00958360	1	1	0	1	1	2010	8	NA	1
NCT01223378	1	1	0	0	1	2010	8	NA	1
NCT01247220	0	1	0	0	1	2010	8	NA	1
NCT01213082	0	1	0	0	3	2010	8	NA	1
NCT01205035	0	1	0	0	0	2010	8	NA	0
NCT01115556	0	1	0	0	1	2010	8	NA	0
NCT01102257	0	1	1	0	2	2010	8	NA	0
NCT01195948	0	1	0	0	3	2010	8	NA	0
NCT01115517	0	1	0	1	3	2010	8	NA	0
NCT01114893	0	1	0	0	2	2010	8	NA	0
NCT01250171	0	1	0	0	2	2010	8	NA	0
NCT01064882	0	1	0	0	4	2010	8	NA	0
NCT01110499	0	1	0	0	3	2010	8	NA	0
NCT01193127	0	1	0	1	2	2010	8	NA	0
NCT01230125	0	0	1	0	2	2010	8	NA	0
NCT01163643	0	1	0	0	2	2010	8	NA	0
NCT01212471	0	0	1	0	2	2010	8	NA	0
NCT00947661	0	0	1	0	2	2010	8	NA	0
NCT01099774	0	0	1	0	2	2010	8	NA	0
NCT01109173	0	0	1	0	3	2010	8	NA	0
NCT01295112	0	1	1	0	1	2011	8	NA	1
NCT01367249	0	0	1	0	2	2011	8	NA	1
NCT01393132	0	1	0	0	3	2011	8	NA	0
NCT01449682	0	0	1	0	2	2011	8	NA	0
NCT01471691	0	1	0	1	0	2011	8	NA	0
NCT01157065	0	1	0	0	2	2011	8	NA	0
NCT01338610	0	1	0	0	2	2011	8	NA	0
NCT01291108	0	1	0	0	4	2011	8	NA	0
NCT01429441	0	0	1	1	4	2011	8	NA	0
NCT01437319	0	1	0	1	0	2011	8	NA	0
NCT01276223	0	1	0	0	2	2011	8	NA	0
NCT01459588	0	0	1	0	3	2011	8	NA	0
NCT01421498	0	0	1	1	3	2011	8	NA	0
NCT01318499	0	1	0	0	3	2011	8	NA	0
NCT01707381	0	1	0	0	0	2012	8	NA	1
NCT01528787	1	1	0	1	4	2012	8	NA	1
NCT01414153	1	1	0	1	3	2012	8	NA	1
NCT01731002	1	1	0	1	4	2012	8	NA	1
NCT01769352	0	1	1	0	0	2012	8	NA	1
NCT01606735	0	1	0	1	4	2012	8	NA	1
NCT01710332	0	1	0	1	0	2012	8	NA	0
NCT01748292	0	0	1	1	0	2012	8	NA	0
NCT01666210	0	1	0	0	2	2012	8	NA	0
NCT01527500	0	1	0	1	1	2012	8	NA	0
NCT01633788	0	1	0	1	3	2012	8	NA	0
NCT01636206	0	0	1	1	4	2012	8	NA	0
NCT01591655	0	0	1	0	2	2012	8	NA	0
NCT01591161	0	0	1	0	2	2012	8	NA	0
NCT01743729	0	0	1	1	4	2012	8	NA	0
NCT01749930	1	0	1	0	2	2013	8	NA	1
NCT01749904	1	0	1	0	2	2013	8	NA	1
NCT01844388	0	0	1	0	2	2013	8	NA	0
NCT01936389	0	1	0	0	2	2013	8	NA	0
NCT01959230	0	0	1	0	2	2013	8	NA	0
NCT01817582	0	1	0	0	1	2013	8	NA	0
NCT01863953	0	1	0	0	2	2013	8	NA	0
NCT01915940	0	1	0	1	3	2013	8	NA	0
NCT01900249	0	1	0	1	3	2013	8	NA	0
NCT01830140	0	0	1	1	2	2013	8	NA	0
NCT01996839	0	0	1	0	2	2013	8	NA	0
NCT02329743	1	1	0	0	4	2014	8	NA	1
NCT02057575	1	1	0	1	2	2014	8	NA	1
NCT02059278	1	0	1	0	1	2014	8	NA	1
NCT01969708	1	0	1	1	1	2014	8	NA	1
NCT02006888	1	0	1	0	4	2014	8	NA	1
NCT02128763	1	0	1	1	4	2014	8	NA	1
NCT02307682	1	0	1	0	2	2014	8	NA	1
NCT01996826	0	1	0	1	4	2014	8	NA	1
NCT02016898	0	1	0	0	2	2014	8	NA	1
NCT02254265	0	1	1	0	4	2014	8	NA	1
NCT02181517	0	1	0	0	3	2014	8	NA	0
NCT02153476	0	1	0	1	4	2014	8	NA	0
NCT02197806	0	1	0	0	4	2014	8	NA	0
NCT02455050	0	0	1	0	1	2014	8	NA	0
NCT02230761	0	1	0	0	4	2014	8	NA	0
NCT02121301	0	1	0	0	3	2014	8	NA	0
NCT02280473	0	0	1	1	2	2014	8	NA	0
NCT02034019	0	0	1	0	2	2014	8	NA	0
NCT02208297	0	0	1	0	2	2014	8	NA	0
NCT02284516	0	0	1	1	2	2014	8	NA	0
NCT02466399	0	1	0	0	0	2015	8	NA	1
NCT02288559	1	1	0	1	1	2015	8	NA	1
NCT02436759	1	0	1	1	4	2015	8	NA	1
NCT02547623	1	0	1	1	0	2015	8	NA	1
NCT02484690	1	1	0	1	2	2015	8	NA	1
NCT02558374	1	0	1	0	4	2015	8	NA	1
NCT02558400	1	0	1	0	2	2015	8	NA	1
NCT02512042	1	0	1	1	3	2015	8	NA	1
NCT02613572	0	1	0	1	0	2015	8	NA	1
NCT02357342	0	1	0	0	1	2015	8	NA	0
NCT02227147	0	1	0	1	4	2015	8	NA	0
NCT02516306	0	1	0	1	2	2015	8	NA	0
NCT02358889	0	1	0	1	3	2015	8	NA	0
NCT02355028	0	1	0	0	2	2015	8	NA	0
NCT02358369	0	1	0	1	4	2015	8	NA	0
NCT02435914	0	1	0	1	2	2015	8	NA	0
NCT02874846	0	1	0	0	4	2016	8	NA	1
NCT02701764	0	1	1	0	4	2016	8	NA	1
NCT02961062	1	1	0	1	4	2016	8	NA	1
NCT02929823	1	1	0	1	4	2016	8	NA	1
NCT02980224	1	0	1	1	4	2016	8	NA	1
NCT02713204	1	1	0	1	4	2016	8	NA	1
NCT02793817	1	0	1	1	4	2016	8	NA	1
NCT02674854	1	0	1	0	2	2016	8	NA	1
NCT02705352	0	1	0	0	2	2016	8	NA	1
NCT02732899	0	1	0	0	1	2016	8	NA	1
NCT02748512	0	0	1	1	1	2016	8	NA	1
NCT02829996	0	1	0	0	4	2016	8	NA	1
NCT02786901	1	0	1	1	3	2016	8	NA	1
NCT02688556	1	0	1	1	4	2016	8	NA	1
NCT02872012	0	1	0	0	0	2016	8	NA	0
NCT02617667	0	1	0	1	4	2016	8	NA	0
NCT03233308	1	1	0	1	2	2017	8	NA	1
NCT03310580	1	1	0	1	3	2017	8	NA	1
NCT03198000	0	0	1	0	2	2017	8	NA	1
NCT03049852	0	1	0	0	4	2017	8	NA	1
NCT03019627	0	1	0	0	2	2017	8	NA	0
NCT03034772	0	1	1	1	1	2017	8	NA	0
NCT03475875	0	1	1	1	2	2018	8	NA	1
NCT03992482	0	1	0	0	4	2019	8	NA	1
NCT03858894	1	1	0	1	4	2019	8	NA	1
NCT00808470	0	1	0	0	4	2008	9	NA	1
NCT00567892	0	1	0	0	4	2008	9	NA	0
NCT00683644	0	1	0	0	2	2008	9	NA	0
NCT00724152	0	1	0	0	1	2009	9	NA	1
NCT01177137	1	0	1	1	2	2011	9	NA	1
NCT01273883	0	0	1	0	2	2011	9	NA	0
NCT01104207	0	1	0	0	3	2011	9	NA	0
NCT02345031	1	1	0	1	4	2015	9	NA	1
NCT02500836	0	0	1	0	4	2015	9	NA	0
NCT02307916	0	1	0	1	3	2016	9	NA	0
NCT03119181	1	1	0	1	2	2017	9	NA	1
NCT00768066	0	1	0	0	2	2008	10	41	1
NCT00789724	0	0	1	0	4	2008	10	41	0
NCT00604695	0	1	0	1	0	2008	10	41	0
NCT00605072	0	1	0	1	4	2008	10	41	0
NCT00758420	0	1	1	1	1	2008	10	41	0
NCT00684060	0	1	0	1	4	2008	10	41	0
NCT00499096	0	0	1	0	1	2008	10	41	0
NCT00684021	0	1	0	1	4	2008	10	41	0
NCT00680706	0	1	0	1	4	2008	10	41	0
NCT00759681	0	0	1	0	0	2008	10	41	0
NCT00624923	0	1	1	1	4	2008	10	41	0
NCT00729430	0	0	1	0	3	2008	10	41	0
NCT01041417	0	1	0	0	3	2009	10	41	1
NCT00826280	1	0	1	1	4	2009	10	41	1
NCT00953212	0	0	1	0	2	2009	10	41	1
NCT00786474	0	0	1	0	3	2009	10	41	1
NCT00738049	0	1	0	0	2	2009	10	41	0
NCT00924118	0	1	0	1	0	2009	10	41	0
NCT02280655	0	1	0	0	2	2009	10	41	0
NCT00812253	0	1	0	0	0	2009	10	41	0
NCT00812487	0	1	0	0	0	2009	10	41	0
NCT00860847	0	0	1	0	4	2009	10	41	0
NCT00824005	0	1	0	1	4	2009	10	41	0
NCT01167582	0	0	1	1	1	2009	10	41	0
NCT01104870	1	1	0	1	1	2010	10	41	1
NCT01032018	1	1	0	1	1	2010	10	41	1
NCT02135848	0	1	0	1	4	2010	10	41	1
NCT01231373	1	0	1	1	2	2010	10	41	1
NCT01072877	1	0	1	1	2	2010	10	41	1
NCT01069510	0	1	0	0	2	2010	10	41	0
NCT01186250	0	1	0	0	3	2010	10	41	0
NCT01087996	0	1	0	1	0	2010	10	41	0
NCT01175018	0	1	0	0	4	2010	10	41	0
NCT01097343	0	1	0	0	0	2010	10	41	0
NCT01067339	0	0	1	0	3	2010	10	41	0
NCT01155167	0	1	1	0	4	2010	10	41	0
NCT01217827	0	0	1	1	1	2010	10	41	0
NCT01131299	0	1	0	0	2	2010	10	41	0
NCT01197833	0	0	1	1	2	2010	10	41	0
NCT01235351	0	1	0	0	4	2010	10	41	0
NCT01084239	0	0	1	0	0	2010	10	41	0
NCT00970489	0	0	1	0	4	2010	10	41	0
NCT01392625	0	1	0	0	1	2011	10	41	1
NCT01334918	1	1	0	1	0	2011	10	41	1
NCT01330628	1	1	1	1	2	2011	10	41	1
NCT01004406	0	0	1	1	1	2011	10	41	1
NCT01415921	0	1	0	0	4	2011	10	41	1
NCT01324453	0	1	0	0	0	2011	10	41	1
NCT01408030	0	1	0	1	4	2011	10	41	1
NCT01486446	0	1	0	0	4	2011	10	41	0
NCT01319110	0	1	0	0	4	2011	10	41	0
NCT01408732	0	1	0	0	0	2011	10	41	0
NCT00869024	0	1	0	0	4	2011	10	41	0
NCT02022670	0	1	0	0	3	2011	10	41	0
NCT01306292	0	1	0	0	3	2011	10	41	0
NCT01309802	0	1	0	0	2	2011	10	41	0
NCT01401517	0	1	0	1	4	2011	10	41	0
NCT01314443	0	1	0	0	3	2011	10	41	0
NCT01078909	0	0	1	0	2	2011	10	41	0
NCT03032965	0	1	0	0	0	2011	10	41	0
NCT01558596	0	1	0	0	1	2011	10	41	0
NCT01545336	1	1	0	1	3	2012	10	41	1
NCT01442129	1	1	0	1	4	2012	10	41	1
NCT01681030	1	1	0	1	0	2012	10	41	1
NCT01500135	1	0	1	1	0	2012	10	41	1
NCT01566214	0	1	0	0	2	2012	10	41	1
NCT01509040	0	1	0	0	1	2012	10	41	0
NCT01769274	0	1	0	0	2	2012	10	41	0
NCT01647945	0	1	0	0	4	2012	10	41	0
NCT01684930	0	1	0	0	3	2012	10	41	0
NCT01733953	0	1	0	0	4	2012	10	41	0
NCT01544998	0	1	0	0	3	2012	10	41	0
NCT01775865	0	1	0	0	3	2012	10	41	0
NCT01681095	0	1	0	0	0	2012	10	41	0
NCT01508910	0	0	1	1	2	2012	10	41	0
NCT01644331	0	0	1	1	2	2012	10	41	0
NCT01456000	0	0	1	1	0	2012	10	41	0
NCT01852019	0	1	0	0	0	2013	10	41	1
NCT01800968	1	1	0	1	2	2013	10	41	1
NCT01786993	1	0	1	1	2	2013	10	41	1
NCT01970176	0	1	0	0	4	2013	10	41	1
NCT01755949	0	1	0	0	4	2013	10	41	1
NCT01898442	0	1	0	0	1	2013	10	41	1
NCT01774097	0	1	0	1	4	2013	10	41	1
NCT01826851	0	1	0	0	4	2013	10	41	1
NCT01560780	0	0	1	1	4	2013	10	41	1
NCT01766466	0	1	0	0	0	2013	10	41	0
NCT01929083	0	1	0	1	4	2013	10	41	0
NCT01932606	0	1	0	0	2	2013	10	41	0
NCT01939301	0	1	0	1	3	2013	10	41	0
NCT02013674	0	1	0	0	2	2014	10	41	1
NCT02188784	1	0	1	1	2	2014	10	41	1
NCT02235077	1	1	0	1	3	2014	10	41	1
NCT02037555	1	1	0	1	4	2014	10	41	1
NCT02147067	0	1	0	0	4	2014	10	41	1
NCT02467387	0	1	0	1	1	2014	10	41	1
NCT02058095	0	1	0	0	4	2014	10	41	1
NCT02262078	0	1	0	0	4	2014	10	41	1
NCT02173548	0	1	0	0	4	2014	10	41	1
NCT01950299	0	1	1	1	4	2014	10	41	1
NCT02057406	0	0	1	1	4	2014	10	41	1
NCT01936844	0	1	1	0	4	2014	10	41	0
NCT02265796	0	1	0	0	4	2014	10	41	0
NCT01936909	0	1	1	0	4	2014	10	41	0
NCT01919723	0	1	0	1	0	2014	10	41	0
NCT02053493	0	1	0	1	3	2014	10	41	0
NCT02585843	0	1	1	0	3	2015	10	41	1
NCT02498769	0	1	0	0	4	2015	10	41	1
NCT02256345	0	1	0	0	1	2015	10	41	1
NCT02486211	0	1	0	1	4	2015	10	41	1
NCT02481258	0	1	0	0	2	2015	10	41	1
NCT02322892	0	1	0	0	4	2015	10	41	1
NCT02347098	0	0	1	1	1	2015	10	41	1
NCT02601560	0	1	0	1	2	2015	10	41	0
NCT02742129	1	1	0	1	3	2016	10	41	1
NCT02497937	0	1	0	1	2	2016	10	41	1
NCT02579057	0	1	1	0	0	2016	10	41	1
NCT02885636	0	0	1	0	4	2016	10	41	0
NCT02925923	0	1	0	0	0	2016	10	41	0
NCT03148236	0	1	0	0	4	2017	10	41	1
NCT03404843	0	1	0	0	3	2017	10	41	1
NCT03004638	1	1	0	1	4	2017	10	41	1
NCT03136198	1	1	0	1	2	2017	10	41	1
NCT03351738	1	1	0	1	4	2017	10	41	1
NCT02837328	0	1	0	0	3	2017	10	41	1
NCT03399370	0	0	1	1	2	2017	10	41	1
NCT02918552	0	1	0	0	4	2017	10	41	0
NCT03482973	0	0	1	0	4	2018	10	41	1
NCT03483051	0	1	0	0	4	2018	10	41	1
NCT03343080	0	1	0	0	1	2018	10	41	0
NCT03620383	0	1	0	0	1	2018	10	41	0
NCT00624065	1	0	1	1	3	2008	10	42	1
NCT00649389	1	0	1	1	2	2008	10	42	1
NCT00635232	0	1	0	1	3	2008	10	42	0
NCT01114360	0	1	0	0	2	2010	10	42	1
NCT01522950	0	1	0	0	4	2010	10	42	0
NCT01499134	0	0	1	0	4	2011	10	42	1
NCT01682837	0	1	0	0	4	2012	10	42	1
NCT01496469	1	1	0	1	4	2012	10	42	1
NCT01556997	1	0	1	1	2	2012	10	42	1
NCT02236520	0	1	0	0	4	2014	10	42	1
NCT02038179	0	1	1	0	2	2014	10	42	1
NCT02278471	0	1	0	0	0	2015	10	42	1
NCT02822222	0	1	0	0	3	2016	10	42	1
NCT00818454	1	1	0	1	0	2008	11	NA	1
NCT00893763	1	1	0	0	1	2008	11	NA	1
NCT00723021	0	1	0	1	4	2008	11	NA	1
NCT00812929	0	1	0	1	2	2008	11	NA	1
NCT00749411	0	1	0	1	4	2008	11	NA	1
NCT00605696	0	1	0	0	0	2008	11	NA	0
NCT00784459	0	1	0	0	3	2008	11	NA	0
NCT00783289	0	1	0	1	2	2008	11	NA	0
NCT00679263	0	1	0	1	1	2008	11	NA	0
NCT00624650	0	1	0	1	1	2008	11	NA	0
NCT00345384	0	1	0	0	3	2008	11	NA	0
NCT00806442	0	1	0	0	3	2008	11	NA	0
NCT00715741	0	1	1	0	2	2008	11	NA	0
NCT00689299	0	1	0	1	3	2008	11	NA	0
NCT00565266	0	0	1	1	4	2008	11	NA	0
NCT00739648	0	1	0	1	4	2008	11	NA	0
NCT00762476	0	1	0	1	3	2008	11	NA	0
NCT00599872	0	0	1	1	2	2008	11	NA	0
NCT00955825	0	0	1	1	4	2008	11	NA	0
NCT00994175	1	1	0	1	2	2009	11	NA	1
NCT01066104	0	1	0	0	3	2009	11	NA	1
NCT01169467	0	0	1	0	3	2009	11	NA	1
NCT01009099	0	1	1	0	1	2009	11	NA	1
NCT01048866	0	0	1	0	2	2009	11	NA	1
NCT01049334	1	0	1	0	2	2009	11	NA	1
NCT00692198	1	0	1	1	0	2009	11	NA	1
NCT00909779	1	0	1	1	4	2009	11	NA	1
NCT00996840	0	1	0	1	3	2009	11	NA	1
NCT00980200	0	1	0	1	2	2009	11	NA	1
NCT01019694	1	0	1	1	0	2009	11	NA	1
NCT00634036	0	1	0	1	4	2009	11	NA	1
NCT00974142	0	1	0	0	2	2009	11	NA	0
NCT01003301	0	1	0	0	3	2009	11	NA	0
NCT00927758	0	1	0	1	4	2009	11	NA	0
NCT00801684	0	1	0	0	4	2009	11	NA	0
NCT00871624	0	1	0	1	4	2009	11	NA	0
NCT00914810	0	0	1	0	4	2009	11	NA	0
NCT00931385	0	0	1	1	2	2009	11	NA	0
NCT00932646	0	0	1	1	2	2009	11	NA	0
NCT01253577	0	0	1	1	4	2009	11	NA	0
NCT01049360	0	1	0	1	4	2009	11	NA	0
NCT00650091	0	0	1	1	4	2009	11	NA	0
NCT00975780	0	0	1	0	1	2009	11	NA	0
NCT01097694	1	1	0	1	4	2010	11	NA	1
NCT01039675	0	1	0	1	2	2010	11	NA	1
NCT01072149	0	0	1	1	2	2010	11	NA	1
NCT03549130	0	1	0	1	2	2010	11	NA	1
NCT03549117	0	1	0	1	2	2010	11	NA	1
NCT01088243	0	1	0	0	4	2010	11	NA	0
NCT01188577	0	1	0	0	3	2010	11	NA	0
NCT01143051	0	1	0	0	3	2010	11	NA	0
NCT01114581	0	1	0	0	3	2010	11	NA	0
NCT01256086	0	1	0	1	4	2010	11	NA	0
NCT01222299	0	1	0	0	2	2010	11	NA	0
NCT01335971	0	1	0	1	4	2010	11	NA	0
NCT01102374	0	1	0	0	4	2010	11	NA	0
NCT01222832	0	1	0	0	0	2010	11	NA	0
NCT01175226	0	1	0	1	4	2010	11	NA	0
NCT01068600	0	0	1	1	4	2010	11	NA	0
NCT01072448	0	0	1	1	4	2010	11	NA	0
NCT01079130	0	0	1	1	4	2010	11	NA	0
NCT01089127	0	0	1	1	4	2010	11	NA	0
NCT01316315	1	1	0	1	4	2011	11	NA	1
NCT01312961	1	1	0	1	3	2011	11	NA	1
NCT01290874	1	0	1	1	0	2011	11	NA	1
NCT01372995	0	1	0	1	4	2011	11	NA	1
NCT01372410	0	1	0	1	2	2011	11	NA	1
NCT01214187	0	1	0	1	2	2011	11	NA	0
NCT01440764	0	1	0	0	2	2011	11	NA	0
NCT01350128	0	1	0	1	4	2011	11	NA	0
NCT01335932	0	1	0	1	2	2011	11	NA	0
NCT01349816	0	1	0	1	4	2011	11	NA	0
NCT01353079	0	0	1	0	4	2011	11	NA	0
NCT01437540	0	0	1	1	4	2011	11	NA	0
NCT01700725	0	1	0	0	1	2012	11	NA	1
NCT01371305	1	1	0	1	4	2012	11	NA	1
NCT01706536	1	1	0	1	4	2012	11	NA	1
NCT01654289	1	1	0	0	0	2012	11	NA	1
NCT01508936	1	0	1	1	4	2012	11	NA	1
NCT01283009	1	0	1	1	2	2012	11	NA	1
NCT01650545	0	1	0	0	0	2012	11	NA	1
NCT01551888	0	1	0	0	3	2012	11	NA	0
NCT01597375	0	1	0	0	3	2012	11	NA	0
NCT01566773	0	1	0	1	4	2012	11	NA	0
NCT01587079	0	1	0	1	4	2012	11	NA	0
NCT01641081	0	1	0	1	4	2012	11	NA	0
NCT01504867	0	1	0	1	4	2012	11	NA	0
NCT01715298	0	0	1	1	2	2012	11	NA	0
NCT01709864	0	0	1	1	2	2012	11	NA	0
NCT01697696	0	0	1	1	4	2012	11	NA	0
NCT01694771	0	0	1	1	2	2012	11	NA	0
NCT01696058	0	0	1	1	2	2012	11	NA	0
NCT02388997	0	1	0	0	2	2013	11	NA	1
NCT01732536	1	1	1	1	2	2013	11	NA	1
NCT01986361	0	0	1	0	2	2013	11	NA	1
NCT01973998	0	0	1	0	4	2013	11	NA	1
[truncated: 978 more rows]
